# Supplementary material for: The landscape of chromosomal aberrations in breast cancer mouse models reveals driver-specific routes to tumorigenesis
Source: Nat Commun. 2016 Jul 4;7:12160. doi: 10.1038/ncomms12160 (PMC4932194; doi:10.1038/ncomms12160)
Supplement: Supplementary Data 1 — Breast cancer datasets analyzed in the current study. [file ncomms12160-s2.xls]

## Sheet: Summary of data sets
Supplementary Data 1: Breast cancer datasets analyzed in the current study
Accession Number	Experimental Platform	Study Title
Gene Expression Omnibus (GEO)
GSE23938	Affymetrix Mouse Genome 430A 2.0	Comprehensive genomic profiling identified miRNA signatures associated with mammary tumor differentiation and development
GSE25488	Affymetrix Mouse Genome 430A 2.0	Expression data from C3(1)Tag mammary tumors, tumor derived cell line (M6) and normal mammary tissue (FVB)
GSE15119	Affymetrix Mouse Genome 430A 2.0	Mammary tumors in transgenic mice expressing constitutively active and C-terminally truncated variants of STAT5
GSE20614	Affymetrix Mouse Genome 430A 2.0	Gene expression profiling of mouse tumors arising from Keratin 6-positive mammary cells
GSE24594	Affymetrix Mouse Genome 430A 2.0	MMTV-Myc tumor development in E2F-null backgrounds
GSE15904	Affymetrix Mouse Genome 430A 2.0	Genetic Heterogeneity in Mouse Mammary Tumors
GSE22406	Affymetrix Mouse Genome 430A 2.0	Heterogeneity in MYC-Induced Mammary Tumors Determines Outcomes Following Loss of Myc Activity
GSE30805	Affymetrix Mouse Genome 430A 2.0	Expression data from low expressing T58A Mutant Myc Induced Tumors
GSE30864	Affymetrix Mouse Genome 430A	Gene expression of polyoma middle T antigen induced mammary tumors
GSE13221	Affymetrix Mouse Genome 430A	(AKR/J x PyMT)F1 versus (DBA/2J x PyMT)F1 tumor expression data
GSE14226	Affymetrix Mouse Genome 430A	The Snf1-Related Kinase, Hunk, Is Essential for Mammary Tumor Metastasis
GSE6246	Affymetrix Mouse Genome 430A	Gene expression profiling: breast cancer formation in WAP-SVT/t transgenic animals
GSE3501	Affymetrix Mouse Genome 430 2.0	Comparative analysis of 10 week and 5 week Bitransgenic mice (LH mouse crossed with MMTV-neu mouse)
GSE20465	Affymetrix Mouse Genome 430 2.0	Her2/Neu breast cancer mouse model whole tissue transcriptome
GSE30865	Affymetrix Mouse Genome 430 2.0	Gene expression of polyoma middle T antigen induced mammary tumors [NZB x PyMT]
GSE32904	Affymetrix Mouse Genome 430 2.0	EMT inducers catalyze malignant transformation of mammary epithelial cells and drive tumorigenesis towards claudin-low tumors
GSE8863	Affymetrix Mouse Genome 430 2.0	Mouse mammary tumor-initiating cells
GSE27563	Affymetrix Mouse Genome 430 2.0	Integrating Factor Analysis and a Transgenic Mouse Model to Reveal a Peripheral Blood Predictor of Breast Tumors
GSE40702	Affymetrix Mouse Genome 430 2.0	Gene signature of adult mammary stem cells and mammary cancer stem cells
GSE8828	Affymetrix Mouse Genome 430 2.0	Isolation and molecular characterization of cancer stem cells in MMTVWnt-1 murine breast tumors
GSE9355	Affymetrix Mouse Genome 430 2.0	Microarray expression profiles of mammary tumors developed in Wap-Cre;Etv6-NTRK3 mice
GSE10193/GSE13553	Affymetrix Mouse Genome 430 2.0	Conjugated linoleic acid suppresses FAS and promotes mammary tumorigenesis in PyV-MT mice - The effect of deitry CLA on mammary tumorigenesis
GSE26771	Affymetrix Mouse Genome 430 2.0	Expression data from primary mammary epithelial cells expressing ectopic p190B RhoGAP
GSE36665	Affymetrix Mouse Genome 430 2.0	Gene expression profiling of Wwox targeted ablation in mouse mammary epithelial cells
GSE35899	Affymetrix Mouse Genome 430 2.0	Expression data from Mammospheres
GSE50813	Affymetrix Mouse Genome 430 2.0	Prevention of mammary tumor progression by silencing HoxA1 via intraductal injection of nanoparticle-formulated siRNA
GSE43825	Affymetrix Mouse Genome 430 2.0	Gene expression profiles from mammary tissue of control mice, small K5ΔNβcat hyperplasia, large K5ΔNβcat hyperplasia and K5ΔNβcat tumor
GSE42742	Affymetrix Mouse Genome 430 2.0	Murine microenvironment metaprofiles associate with human cancer etiology and intrinsic subtypes
GSE26621	Affymetrix Mouse Genome 430 2.0	Metastasis and Survival of Breast Cancer Stem Cells Mediated by Cytoskeleton Remodeling and PI3K/mTOR Signaling transcription factors
GSE31942	Affymetrix Mouse Genome 430 2.0	Expression data from Estrogen Receptor alpha-positive Progesterone Receptor-positive Mammary Tumors in STAT1-/- Mice
GSE21444	Affymetrix Mouse Genome 430 2.0	Expression profiling of murine DCIS and invasive ductal breast carcinoma
GSE18216	Affymetrix Mouse Genome 430 2.0	Non-targeted effects of low dose ionizing radiation act via TGFβ to promote mammary carcinogenesis
GSE16110	Affymetrix Mouse Genome 430 2.0	Altered mouse mammary gland gene expression and tumor growth following chronic social isolation
GSE53395	Affymetrix Mouse Genome 430 2.0	Expression of mutant p53 in Mammary carcinomas in WAP-SV40 transgenic mice
GSE29117	Affymetrix Mouse Genome 430 2.0	Mammary carcinomas in WAP-SV40 transgenic mice
GSE22150	Affymetrix Mouse Genome 430 2.0	Differentiation of Mammary Tumors by SKI-606 (bostutinib)
GSE9447	Affymetrix Mouse Genome 430 2.0	Alpha2-6-linked Sialic Acids on N-Glycans Modulate Carcinoma Differentiation In Vivo
GSE27083	Affymetrix Mouse Genome 430 2.0	Expression data from MMTV-PDK1 transgenic mice
GSE14753	Affymetrix Mouse Genome 430 2.0	Mammary tumors from K14-cre; ApcCKO/+ mice vs control mammary glands
GSE5861	Affymetrix Mouse Genome 430 2.0	Searching for Brca1 regulated X-linked genes
GSE16073	Affymetrix Mouse Genome 430 2.0	Expression Data from Pten Null Fibroblasts
GSE31359	Affymetrix Mouse Genome 430 2.0	Expression data from mouse EMT-induced and non-induced cells
GSE40466	Affymetrix Mouse Genome 430 2.0	Expression profiling of TGF-beta-induced and hnRNP E1-mediated epithelial-mesenchymal transition
GSE9353	Affymetrix Mouse Genome 430 2.0	The effect of dominant negative c-Jun, TAM67, on tumorigenesis of ETV6-NTRK3 transduced Eph4 cells
GSE30684	Affymetrix Mouse Genome 430 2.0	Stem Cell Antigen-1 (Sca-1) Regulates Mammary Tumor Development and Cell Migration
GSE40513	Affymetrix Mouse Genome 430 2.0	Gene expression profile of mouse breast cancer V720 cells treated with vehicle or PD 0332991
GSE38251	Affymetrix Mouse Genome 430 2.0	Expression data of 4T1 mammary cancer cells cultured in MSC-conditioned medium or co-cultured with MSCs
GSE35803	Affymetrix Mouse Genome 430 2.0	Expression data from adult mice breast cancer cell 4T1
GSE11259	Affymetrix Mouse Genome 430 2.0	Role of epithelial to mesenchymal transition (EMT) in spontaneous breast cancer metastasis
GSE51632	Affymetrix Mouse Genome 430 2.0	Effect of enforced BMP4 expression on gene expression profile of 4T1.2 whole primary murine mammary tumours
GSE13259	Affymetrix Mouse Genome 430 2.0	Comparisons of epithelial and mesenchymal murine breast tumor cell lines
GSE34146	Affymetrix Mouse Genome 430 2.0	Transcriptional profiling of MMTV-tTA/TOP-ICN1 tumor derived cell lines comparing untreated (ICN1-On) cells to 24-hour doxcycline treated (ICN1-Off) samples
GSE64522	Affymetrix Mouse Gene 1.0 ST	Expression data from mammary tumors from a generation 7 Diversity Outcross x PyMT cross
GSE48565	Affymetrix Mouse Gene 1.0 ST	Expression data from mammary tumors from a Diversity Outcross x PyMT mouse cross
GSE48564	Affymetrix Mouse Gene 1.0 ST	Expression data from mammary tumors from a MOLF/Ei x PyMT mouse cross
GSE40545	Affymetrix Mouse Gene 1.0 ST	RB pathway deregulation promotes invasion and disease progression in a mouse model of MYC-overexpressing mammary tumorigenesis
GSE39955	Affymetrix Mouse Gene 1.0 ST	Expression data comparing Pten-, p53-, and combined deficient mouse mammary tumors
GSE29590	Affymetrix Mouse Gene 1.0 ST	Expression data from highly purified MMTV-Neu Tumor Initiating Cells (TICs) and the non-TIC CD24- fraction
GSE54773	Affymetrix Mouse Gene 1.0 ST	Gene expression analysis of murine 4T1 breast cancer cells derived from primary tumor, lung metastasis and brain metastasis
GSE59870	Affymetrix Mouse Gene 1.0 ST	Gene expression profiling of preneoplastic Lgr5-creERT2/PIK3CAH1047R mammary subsets
GSE59872	Affymetrix Mouse Gene 1.0 ST	Gene expression profiling of Lgr5-creERT2/PIK3CA H1047R and K8-creERT2/PIK3CA H1047R-evoked mammary tumors
GSE65411	Affymetrix Mouse Gene 1.0 ST	Gene expression profiling of preneoplastic K8-creERT2/PIK3CAH1047R mammary subsets
GSE69290	Affymetrix HT MG-430 PM Array Plate	Reactivation of multipotency by oncogenic PIK3CA induces breast tumor heterogeneity
GSE2528	Affymetrix Murine Genome U74A Version 2	Comparative Analysis of MMTV-neu tumors, preneoplastic MMTV-neu mammary gland, and Wild-type controls
GSE29616	Illumina MouseRef-8 v2.0 expression beadchip	Gene expression of primary MMTV-Neu tumors compared to secondary tumors generated from lin- and single tumor initiating cell (TIC) transplantation
GSE45256	Illumina MouseRef-8 v2.0 expression beadchip	Genome-wide analysis of gene expression in murine breast fibroblasts from normal tissue, hyperplasia, adenoma and carcinoma (MMTV-PyMT model)
GSE3165	Agilent-011978 Mouse Microarray G4121A	Identification of conserved gene expression features across human and murine mammary tumors
GSE43566	Agilent-014868 Whole Mouse Genome Microarray 4x44K G4122F	Biomarkers of residual disease, disseminated tumor cells, and metastases in the MMTV-PyMT breast cancer model
GSE41601	Agilent-014868 Whole Mouse Genome Microarray 4x44K G4122F	Met synergizes with p53 loss to induce mammary tumors that possess features of claudin-low breast cancer (mRNA expression data)
GSE15263	Agilent-014868 Whole Mouse Genome Microarray	expression of autotaxin and lysophosphatidic acid receptors increases mammary tumorigenesis, invasion, and metastases
GSE15632	Agilent-014868 Whole Mouse Genome Microarray	Gene expression profiling of Stat3flx/flx/NIC breast tumors compared to wild type NIC tumors
GSE18996	Agilent-014868 Whole Mouse Genome Microarray	ShcA is a Paracrine Integrator of the Adaptive Immune Response during Breast Cancer Progression
GSE32152	Agilent-014868 Whole Mouse Genome Microarray	Mammary Tissue: Wild type mammary glands vs IGF-IR induced mammary tumors vs IGF-IR independent tumors
GSE40001	Agilent-014868 Whole Mouse Genome Microarray 4x44K G4122F	Targeting PyMT oncogene to diverse mammary cell populations enhances tumor heterogeneity and generates rare breast cancer subtypes
GSE27101	Agilent-014868 Whole Mouse Genome Microarray	Comparative oncogenomics identifies breast tumors enriched in functional tumor initiating cells
GSE42640	Agilent-013326 Mouse Oligo Microarray (V2) G4121B	Transcriptomic Classification of Genetically Engineered Mouse Models of Breast Carcinoma Identifies Human Subtype Counterparts
GSE8516	Agilent-013326 Mouse Oligo Microarray (V2) G4121B	Characterization of mammary tumors from Brg1 heterozygous mice
GSE9343	Agilent-013326 Mouse Oligo Microarray	ETV6-NTRK3 fusion oncogene initiates breast cancer from committed alveolar progenitors via activation of AP1 complex
GSE14457	Agilent-013326 Mouse Oligo Microarray (V2) G4121B	Rb deletion in mammary stem/progenitor epithelium induces tumors with features of luminal-B or basal-like breast cancer
GSE17916	Agilent-013326 Mouse Oligo Microarray (V2) G4121B	FGF Receptor and Wnt-1 Signaling Cooperate in Mammary Tumorigenesis
GSE13916	Agilent-012694 Whole Mouse Genome G4122A	PTEN-deficiency in luminal MMTV-ErbB-2 mouse model results in dramatic acceleration in mammary tumorigenesis/metastasis
GSE37954	Agilent-012694 Whole Mouse Genome G4122A	β-catenin signaling is a critical event in ErbB2-mediated mammary tumor progression
GSE7595	Agilent-012694 Whole Mouse Genome G4122A	Distinct ErbB-2-coupled signalling pathways promote mammary tumors with unique pathological and transcriptional profiles
GSE10450	Agilent-012694 Whole Mouse Genome G4122A	Met induces mammary tumors with diverse histologies and is associated with poor outcome and human basal breast cancer
GSE20280	Agilent-016299 Nelson Whole Mouse Genome Microarray 4x44K	Her2/Neu breast cancer mouse model transcriptome
GSE8666	Mm_FCRF_UniGEM2	Integrated SV40 T/t-antigen Cancer Signature in Aggressive Breast, Prostate and Lung Carcinomas with Poor Prognosis
EMBL-EBI
E-MEXP-3663	Affymetrix Mouse Genome 430 2.0	Transcription profiling by array of mouse mammary tumours
