# Supplementary material for: The landscape of chromosomal aberrations in breast cancer mouse models reveals driver-specific routes to tumorigenesis
Source: Nat Commun. 2016 Jul 4;7:12160. doi: 10.1038/ncomms12160 (PMC4932194; doi:10.1038/ncomms12160)
Supplement: Supplementary Data 2 — List of breast cancer tumor samples. [file ncomms12160-s3.xls]

## Sheet: PymT
Supplementary Data 2: List of breast cancer tumor samples
Study Accession Number	Delivery Method (Promoter Used)	Genetic Background	Additional perturbations or treatments	Sample Accession Number	Sample Name	Status of Aneuploidy and Large CNAs
GSE23938	MMTV	FVB/N	-	GSM589994	MMTV-PymT 1	Diploid
				GSM589995	MMTV-PymT 2	Diploid
				GSM589996	MMTV-PymT 3	Single aberration
				GSM589997	MMTV-PymT 4	Diploid
				GSM589998	MMTV-PymT 5	Diploid
				GSM589999	MMTV-PymT 6	Single aberration
GSE30865	MMTV	NZB X FVB/N	-	GSM765757	NZB Backcross animal 2421	Diploid
				GSM765758	NZB Backcross animal 2424	Diploid
				GSM765759	NZB Backcross animal 2426	Diploid
				GSM765760	NZB Backcross animal 2703	Diploid
				GSM765761	NZB Backcross animal 3001	Diploid
				GSM765762	NZB Backcross animal 3004	Diploid
				GSM765763	NZB Backcross animal 3039R	Diploid
				GSM765764	NZB Backcross animal 3042	Diploid
				GSM765765	NZB Backcross animal 3046	Diploid
				GSM765766	NZB Backcross animal 3053	Diploid
				GSM765767	NZB Backcross animal 3197	Diploid
				GSM765768	NZB Backcross animal 3199	Diploid
				GSM765769	NZB Backcross animal 3289	Diploid
				GSM765770	NZB Backcross animal 3290	Diploid
				GSM765771	NZB Backcross animal 3291	Single aberration
				GSM765772	NZB Backcross animal 3295	Diploid
				GSM765773	NZB Backcross animal 3296	Diploid
				GSM765774	NZB Backcross animal 3296R	Diploid
				GSM765775	NZB Backcross animal 3299R	Diploid
				GSM765776	NZB Backcross animal 3351	Diploid
				GSM765777	NZB Backcross animal 3351R	Diploid
				GSM765778	NZB Backcross animal 3353	Diploid
				GSM765779	NZB Backcross animal 3355	Diploid
				GSM765780	NZB Backcross animal 3394	Diploid
				GSM765781	NZB Backcross animal 3397	Diploid
				GSM765782	NZB Backcross animal 3546	Diploid
				GSM765783	NZB Backcross animal 3547	Diploid
				GSM765784	NZB Backcross animal 3548	Single aberration
				GSM765785	NZB Backcross animal 3550	Diploid
				GSM765786	NZB Backcross animal 3567	Diploid
				GSM765787	NZB Backcross animal 3568	Diploid
				GSM765788	NZB Backcross animal 3569	Diploid
				GSM765789	NZB Backcross animal 3570	Diploid
				GSM765790	NZB Backcross animal 3572	Diploid
				GSM765791	NZB Backcross animal 3738	Diploid
				GSM765792	NZB Backcross animal 3739	Single aberration
				GSM765793	NZB Backcross animal 3769	Diploid
				GSM765794	NZB Backcross animal 3824	Diploid
				GSM765795	NZB Backcross animal 3825	Diploid
				GSM765796	NZB Backcross animal 3827	Diploid
				GSM765797	NZB Backcross animal 3830R	Diploid
				GSM765798	NZB Backcross animal 3852R	Diploid
				GSM765799	NZB Backcross animal 3853	Diploid
				GSM765800	NZB Backcross animal 3854R	Diploid
				GSM765801	NZB Backcross animal 3855	Diploid
				GSM765802	NZB Backcross animal 3864	Diploid
				GSM765803	NZB Backcross animal 3867	Diploid
				GSM765804	NZB Backcross animal 3868	Diploid
				GSM765805	NZB Backcross animal 3890R	Diploid
				GSM765806	NZB Backcross animal 3891	Diploid
				GSM765807	NZB Backcross animal 4946	Diploid
				GSM765808	NZB Backcross animal 4950	Diploid
				GSM765809	NZB Backcross animal 4955	Multiple aberrations
				GSM765810	NZB Backcross animal 4956	Diploid
				GSM765811	NZB Backcross animal 4957R	Diploid
				GSM765812	NZB Backcross animal 4958	Diploid
				GSM765813	NZB Backcross animal 4960	Diploid
				GSM765814	NZB Backcross animal 4963	Diploid
				GSM765815	NZB Backcross animal 4966	Diploid
				GSM765816	NZB Backcross animal 4967	Diploid
				GSM765817	NZB Backcross animal 4971	Diploid
				GSM765818	NZB Backcross animal 4973	Diploid
				GSM765819	NZB Backcross animal 4975	Diploid
				GSM765820	NZB Backcross animal 4977	Diploid
				GSM765821	NZB Backcross animal 4978	Diploid
				GSM765822	NZB Backcross animal 4979R	Diploid
				GSM765823	NZB Backcross animal 4980	Diploid
				GSM765824	NZB Backcross animal 5000	Diploid
GSE22150	MMTV	FVB/N	-	GSM550934	Vehicle- treated rep1	Diploid
				GSM550935	Vehicle- treated rep2	Diploid
				GSM550936	Vehicle- treated rep3	Diploid
				GSM550937	Vehicle- treated rep4	Diploid
				GSM550938	SKI606-treated rep1	Diploid
				GSM550939	SKI606-treated rep2	Diploid
				GSM550940	SKI606-treated rep3	Diploid
				GSM550941	SKI606-treated rep4	Diploid
GSE9447	MMTV	C57BL6	ST6Gal-/-	GSM239969	St6gal1-/- tumor #3151	Diploid
				GSM239971	St6gal1-/- tumor #3376	Diploid
	MMTV		-	GSM239970	wild-type tumor #3152	Diploid
				GSM239972	wild-type tumor #3375	Diploid
GSE25488	?	?	-	GSM626521	polyoma MT mammary tumor rep 1	Multiple aberrations
				GSM626522	polyoma MT mammary tumor rep 2	Single aberration
				GSM626523	polyoma MT mammary tumor rep 3	Diploid
				GSM626524	polyoma MT mammary tumor rep 4	Multiple aberrations
GSE30864	MMTV	AKXD	-	GSM765645	AKXD subline 10 biological rep_1 [MOE430A]	Diploid
				GSM765646	AKXD subline 10 biological rep_2 [MOE430A]	Diploid
				GSM765647	AKXD subline 10 biological rep_3 [MOE430A]	Diploid
				GSM765648	AKXD subline 11 biological rep_1 [MOE430A]	Diploid
				GSM765649	AKXD subline 11 biological rep_2 [MOE430A]	Diploid
				GSM765650	AKXD subline 11 biological rep_3 [MOE430A]	Diploid
				GSM765651	AKXD subline 13 biological rep_1 [MOE430A]	Diploid
				GSM765652	AKXD subline 13 biological rep_2 [MOE430A]	Diploid
				GSM765653	AKXD subline 13 biological rep_3 [MOE430A]	Diploid
				GSM765654	AKXD subline 14 biological rep_1 [MOE430A]	Diploid
				GSM765655	AKXD subline 14 biological rep_2 [MOE430A]	Diploid
				GSM765656	AKXD subline 14 biological rep_3 [MOE430A]	Diploid
				GSM765657	AKXD subline 16 biological rep_1 [MOE430A]	Diploid
				GSM765658	AKXD subline 16 biological rep_2 [MOE430A]	Diploid
				GSM765659	AKXD subline 16 biological rep_3 [MOE430A]	Diploid
				GSM765660	AKXD subline 18 biological rep_1 [MOE430A]	Diploid
				GSM765661	AKXD subline 18 biological rep_2 [MOE430A]	Diploid
				GSM765662	AKXD subline 18 biological rep_3 [MOE430A]	Diploid
				GSM765663	AKXD subline 2 biological rep_1 [MOE430A]	Diploid
				GSM765664	AKXD subline 2 biological rep_2 [MOE430A]	Diploid
				GSM765665	AKXD subline 2 biological rep_3 [MOE430A]	Diploid
				GSM765666	AKXD subline 2 biological rep_4 [MOE430A]	Diploid
				GSM765667	AKXD subline 20 biological rep_1 [MOE430A]	Diploid
				GSM765668	AKXD subline 20 biological rep_2 [MOE430A]	Diploid
				GSM765669	AKXD subline 20 biological rep_3 [MOE430A]	Diploid
				GSM765670	AKXD subline 21 biological rep_1 [MOE430A]	Diploid
				GSM765671	AKXD subline 21 biological rep_2 [MOE430A]	Diploid
				GSM765672	AKXD subline 21 biological rep_3 [MOE430A]	Diploid
				GSM765673	AKXD subline 22 biological rep_1 [MOE430A]	Diploid
				GSM765674	AKXD subline 22 biological rep_2 [MOE430A]	Diploid
				GSM765675	AKXD subline 22 biological rep_3 [MOE430A]	Diploid
				GSM765679	AKXD subline 24 biological rep_1 [MOE430A]	Diploid
				GSM765680	AKXD subline 24 biological rep_2 [MOE430A]	Diploid
				GSM765681	AKXD subline 24 biological rep_3 [MOE430A]	Diploid
				GSM765682	AKXD subline 25 biological rep_1 [MOE430A]	Diploid
				GSM765683	AKXD subline 25 biological rep_2 [MOE430A]	Diploid
				GSM765685	AKXD subline 25 biological rep_4 [MOE430A]	Diploid
				GSM765686	AKXD subline 27 biological rep_1 [MOE430A]	Diploid
				GSM765687	AKXD subline 27 biological rep_2 [MOE430A]	Diploid
				GSM765688	AKXD subline 27 biological rep_3 [MOE430A]	Diploid
				GSM765689	AKXD subline 28 biological rep_1 [MOE430A]	Diploid
				GSM765690	AKXD subline 28 biological rep_2 [MOE430A]	Diploid
				GSM765691	AKXD subline 28 biological rep_3 [MOE430A]	Diploid
				GSM765692	AKXD subline 3 biological rep_1 [MOE430A]	Diploid
				GSM765693	AKXD subline 3 biological rep_2 [MOE430A]	Diploid
				GSM765694	AKXD subline 3 biological rep_3 [MOE430A]	Diploid
				GSM765695	AKXD subline 7 biological rep_1 [MOE430A]	Diploid
				GSM765696	AKXD subline 7 biological rep_2 [MOE430A]	Diploid
				GSM765697	AKXD subline 7 biological rep_3 [MOE430A]	Diploid
				GSM765698	AKXD subline 9 biological rep_1 [MOE430A]	Diploid
				GSM765699	AKXD subline 9 biological rep_2 [MOE430A]	Diploid
				GSM765700	AKXD subline 9 biological rep_3 [MOE430A]	Diploid
GSE20614	MMTV	FVB/N	-	GSM517882	6408MMTV	Diploid
				GSM517883	6411MMTV	Diploid
				GSM517884	6409MMTV	Diploid
				GSM517885	6467MMTV	Diploid
				GSM517886	6410MMTV	Single aberration
	MMTV-tva RCAS-PyMT			GSM517887	3186MA	Diploid
				GSM517888	3181MA	Diploid
				GSM517889	3176MA	Diploid
				GSM517890	3171MA	Diploid
				GSM517891	3166MA	Diploid
	K6-tva RCAS-PyMT			GSM517892	3323K6A_TVA	Diploid
				GSM517893	3331K6A_TVA	Diploid
				GSM517894	3325K6A_TVA	Diploid
				GSM517895	3324K6A_TVA	Diploid
				GSM517896	3333K6A_TVA	Diploid
GSE13221	MMTV	AKR/J	-	GSM333991	AKR_2095A	Diploid
				GSM333992	AKR_2240	Diploid
				GSM333993	AKR_2242A	Diploid
		DBA/2J		GSM333994	DBA_4970A	Diploid
				GSM333995	DBA_4971A	Diploid
				GSM333996	DBA_4972	Diploid
GSE48565	MMTV	Diversity outcross	-	GSM1181103	10_Animal_ID_14087	Diploid
				GSM1181104	11_Animal_ID_14264	Diploid
				GSM1181105	12_Animal_ID_14227	Diploid
				GSM1181106	13_Animal_ID_14176	Diploid
				GSM1181107	14_Animal_ID_14273	Diploid
				GSM1181108	15_Animal_ID_14056	Diploid
				GSM1181109	16_Animal_ID_13955	Diploid
				GSM1181110	17_Animal_ID_14267	Diploid
				GSM1181111	18_Animal_ID_14095	Diploid
				GSM1181112	19_Animal_ID_14249	Diploid
				GSM1181113	1_Animal_ID_14266	Diploid
				GSM1181114	20_Animal_ID_14247	Diploid
				GSM1181115	21_Animal_ID_14233	Diploid
				GSM1181116	22_Animal_ID_14015	Diploid
				GSM1181117	23_Animal_ID_14091	Diploid
				GSM1181118	24_Animal_ID_14149	Diploid
				GSM1181119	25_Animal_ID_14061	Diploid
				GSM1181120	26_Animal_ID_14141	Multiple aberrations
				GSM1181121	27_Animal_ID_14064	Diploid
				GSM1181122	28_Animal_ID_14121	Single aberration
				GSM1181123	29_Animal_ID_14078	Diploid
				GSM1181124	2_Animal_ID_13960	Diploid
				GSM1181125	30_Animal_ID_14089	Single aberration
				GSM1181126	31_Animal_ID_14103	Diploid
				GSM1181127	32_Animal_ID_14127	Diploid
				GSM1181128	33_Animal_ID_14182	Diploid
				GSM1181129	34_Animal_ID_14051	Diploid
				GSM1181130	35_Animal_ID_14048	Diploid
				GSM1181131	36_Animal_ID_14024	Diploid
				GSM1181132	37_Animal_ID_14118	Diploid
				GSM1181133	38_Animal_ID_14271	Diploid
				GSM1181134	39_Animal_ID_14098	Diploid
				GSM1181135	3_Animal_ID_14086	Diploid
				GSM1181136	40_Animal_ID_14199	Diploid
				GSM1181137	41_Animal_ID_14090	Single aberration
				GSM1181138	42_Animal_ID_14052	Diploid
				GSM1181139	43_Animal_ID_14128	Diploid
				GSM1181140	44_Animal_ID_14125	Diploid
				GSM1181141	45_Animal_ID_14110	Diploid
				GSM1181142	46_Animal_ID_13953	Diploid
				GSM1181143	47_Animal_ID_14261	Diploid
				GSM1181144	48_Animal_ID_14028	Diploid
				GSM1181145	4_Animal_ID_14198	Diploid
				GSM1181146	5_Animal_ID_13976	Diploid
				GSM1181147	6_Animal_ID_14150	Diploid
				GSM1181148	7_Animal_ID_14077	Diploid
				GSM1181149	8_Animal_ID_14185	Diploid
				GSM1181150	9_Animal_ID_14021	Diploid
				GSM1181151	Bai_Animal_ID_13948	Diploid
				GSM1181152	Bai_Animal_ID_13950	Diploid
				GSM1181153	Bai_Animal_ID_13951	Diploid
				GSM1181154	Bai_Animal_ID_13956	Diploid
				GSM1181155	Bai_Animal_ID_13958	Diploid
				GSM1181156	Bai_Animal_ID_13973	Diploid
				GSM1181157	Bai_Animal_ID_13974	Diploid
				GSM1181158	Bai_Animal_ID_13975	Diploid
				GSM1181159	Bai_Animal_ID_13981	Diploid
				GSM1181160	Bai_Animal_ID_13983	Diploid
				GSM1181161	Bai_Animal_ID_13986	Diploid
				GSM1181162	Bai_Animal_ID_13987	Diploid
				GSM1181163	Bai_Animal_ID_13998	Diploid
				GSM1181164	Bai_Animal_ID_13999	Diploid
				GSM1181165	Bai_Animal_ID_14000	Diploid
				GSM1181166	Bai_Animal_ID_14001	Diploid
				GSM1181167	Bai_Animal_ID_14002	Diploid
				GSM1181168	Bai_Animal_ID_14005	Diploid
				GSM1181169	Bai_Animal_ID_14018r	Diploid
				GSM1181170	Bai_Animal_ID_14022r	Diploid
				GSM1181171	Bai_Animal_ID_14026	Diploid
				GSM1181172	Bai_Animal_ID_14027	Diploid
				GSM1181173	Bai_Animal_ID_14032	Diploid
				GSM1181174	Bai_Animal_ID_14033	Diploid
				GSM1181175	Bai_Animal_ID_14037	Diploid
				GSM1181176	Bai_Animal_ID_14043	Diploid
				GSM1181177	Bai_Animal_ID_14044	Diploid
				GSM1181178	Bai_Animal_ID_14050	Single aberration
				GSM1181179	Bai_Animal_ID_14050r	Single aberration
				GSM1181180	Bai_Animal_ID_14055	Diploid
				GSM1181181	Bai_Animal_ID_14058	Diploid
				GSM1181182	Bai_Animal_ID_14072	Diploid
				GSM1181183	Bai_Animal_ID_14083	Diploid
				GSM1181184	Bai_Animal_ID_14085	Diploid
				GSM1181185	Bai_Animal_ID_14094	Diploid
				GSM1181186	Bai_Animal_ID_14099	Diploid
				GSM1181187	Bai_Animal_ID_14106	Diploid
				GSM1181188	Bai_Animal_ID_14122	Diploid
				GSM1181189	Bai_Animal_ID_14124	Diploid
				GSM1181190	Bai_Animal_ID_14126	Diploid
				GSM1181191	Bai_Animal_ID_14148	Diploid
				GSM1181192	Bai_Animal_ID_14151	Diploid
				GSM1181193	Bai_Animal_ID_14170	Diploid
				GSM1181194	Bai_Animal_ID_14187	Diploid
				GSM1181195	Bai_Animal_ID_14189	Diploid
				GSM1181196	Bai_Animal_ID_14190	Diploid
				GSM1181197	Bai_Animal_ID_14195	Diploid
				GSM1181198	Bai_Animal_ID_14200	Diploid
				GSM1181199	Bai_Animal_ID_14201	Diploid
				GSM1181200	Bai_Animal_ID_14223	Diploid
				GSM1181201	Bai_Animal_ID_14224	Diploid
				GSM1181202	Bai_Animal_ID_14231	Diploid
				GSM1181203	Bai_Animal_ID_14248	Single aberration
				GSM1181204	Bai_Animal_ID_14250	Diploid
				GSM1181205	Bai_Animal_ID_14251	Diploid
				GSM1181206	Bai_Animal_ID_14252r	Diploid
				GSM1181207	Bai_Animal_ID_14253r	Diploid
				GSM1181208	Bai_Animal_ID_14260	Diploid
				GSM1181209	Bai_Animal_ID_14262	Diploid
				GSM1181210	Bai_Animal_ID_14272	Diploid
				GSM1181211	Bai_Animal_ID_14275	Single aberration
				GSM1181212	Bai_Animal_ID_14280	Diploid
				GSM1181213	Bai_Animal_ID_14281	Diploid
				GSM1181214	Bai_Animal_ID_14282	Diploid
				GSM1181215	Bai_Animal_ID_14286	Diploid
				GSM1181216	Bai_Animal_ID_14287	Diploid
				GSM1181217	Bai_Animal_ID_14289	Diploid
				GSM1181218	Bai_Animal_ID_14290	Diploid
				GSM1181219	Bai_Animal_ID_14291	Diploid
				GSM1181220	Bai_Animal_ID_14295	Diploid
				GSM1181221	Bai_Animal_ID_14306	Diploid
				GSM1181222	Bai_Animal_ID_14308	Diploid
				GSM1181223	Bai_Animal_ID_14309	Diploid
				GSM1181224	Bai_Animal_ID_14311	Diploid
				GSM1181225	Bai_Animal_ID_14312	Diploid
				GSM1181226	Bai_Animal_ID_14320	Diploid
				GSM1181227	Bai_Animal_ID_14322	Diploid
				GSM1181228	Bai_Animal_ID_14327	Diploid
				GSM1181229	Bai_Animal_ID_14328	Diploid
				GSM1181230	Bai_Animal_ID_14329	Diploid
				GSM1181231	Bai_Animal_ID_14352	Diploid
				GSM1181232	Bai_Animal_ID_14352r	Diploid
				GSM1181233	Bai_Animal_ID_14354	Diploid
				GSM1181234	Bai_Animal_ID_14356	Diploid
				GSM1181235	Bai_Animal_ID_14358	Diploid
GSE48564	MMTV	MOLF/Ei x PyMT	-	GSM1180969	001_Animal_ID_1491	Diploid
				GSM1180970	002_Animal_ID_3275	Diploid
				GSM1180971	003_Animal_ID_3276	Diploid
				GSM1180972	004_Animal_ID_3402	Diploid
				GSM1180973	005_Animal_ID_3493	Diploid
				GSM1180974	006_Animal_ID_3497	Diploid
				GSM1180975	007_Animal_ID_3498	Diploid
				GSM1180976	008_Animal_ID_3508	Diploid
				GSM1180977	009_Animal_ID_3533	Diploid
				GSM1180978	010_Animal_ID_3536	Diploid
				GSM1180979	011_Animal_ID_3544	Diploid
				GSM1180980	012_Animal_ID_3594	Diploid
				GSM1180981	013_Animal_ID_3595	Diploid
				GSM1180982	014_Animal_ID_3598	Diploid
				GSM1180983	015_Animal_ID_3790	Diploid
				GSM1180984	016_Animal_ID_3803	Diploid
				GSM1180985	017_Animal_ID_3792	Diploid
				GSM1180986	018_Animal_ID_3807	Diploid
				GSM1180987	019_Animal_ID_3832	Diploid
				GSM1180988	020_Animal_ID_3872	Diploid
				GSM1180989	021_Animal_ID_3874	Diploid
				GSM1180990	022_Animal_ID_3878	Diploid
				GSM1180991	023_Animal_ID_3942	Diploid
				GSM1180992	024_Animal_ID_3943	Diploid
				GSM1180993	025_Animal_ID_3945	Diploid
				GSM1180994	026_Animal_ID_3947	Diploid
				GSM1180995	027_Animal_ID_4021	Diploid
				GSM1180996	028_Animal_ID_4025	Diploid
				GSM1180997	029_Animal_ID_4028	Diploid
				GSM1180998	030_Animal_ID_4140	Diploid
				GSM1180999	031_Animal_ID_4143	Diploid
				GSM1181000	032_Animal_ID_4158	Diploid
				GSM1181001	033_Animal_ID_4161	Diploid
				GSM1181002	034_Animal_ID_4174	Diploid
				GSM1181003	035_Animal_ID_4175	Diploid
				GSM1181004	036_Animal_ID_4180	Diploid
				GSM1181005	037_Animal_ID_4183	Diploid
				GSM1181006	038_Animal_ID_4256	Diploid
				GSM1181007	039_Animal_ID_4258	Diploid
				GSM1181008	040_Animal_ID_4263	Diploid
				GSM1181009	041_Animal_ID_4273	Diploid
				GSM1181010	042_Animal_ID_4275	Diploid
				GSM1181011	043_Animal_ID_4277	Diploid
				GSM1181012	044_Animal_ID_4278	Diploid
				GSM1181013	045_Animal_ID_4295	Single aberration
				GSM1181014	046_Animal_ID_4299	Diploid
				GSM1181015	047_Animal_ID_4310	Diploid
				GSM1181016	048_Animal_ID_4312	Diploid
				GSM1181017	049_Animal_ID_4333	Diploid
				GSM1181018	050_Animal_ID_4334	Diploid
				GSM1181019	051_Animal_ID_4335	Diploid
				GSM1181020	052_Animal_ID_4337	Diploid
				GSM1181021	053_Animal_ID_4341	Diploid
				GSM1181022	054_Animal_ID_4342	Diploid
				GSM1181023	055_Animal_ID_4343	Diploid
				GSM1181024	056_Animal_ID_4344	Single aberration
				GSM1181025	057_Animal_ID_4345	Diploid
				GSM1181026	058_Animal_ID_4348	Diploid
				GSM1181027	059_Animal_ID_4349	Diploid
				GSM1181028	060_Animal_ID_4352	Diploid
				GSM1181029	061_Animal_ID_4356	Diploid
				GSM1181030	062_Animal_ID_4358	Diploid
				GSM1181031	063_Animal_ID_4360	Diploid
				GSM1181032	064_Animal_ID_4363	Diploid
				GSM1181033	065_Animal_ID_4367	Diploid
				GSM1181034	066_Animal_ID_4374	Diploid
				GSM1181035	067_Animal_ID_4375	Diploid
				GSM1181036	068_Animal_ID_4376	Diploid
				GSM1181037	069_Animal_ID_4379	Diploid
				GSM1181038	070_Animal_ID_4380	Diploid
				GSM1181039	071_Animal_ID_4382	Diploid
				GSM1181040	072_Animal_ID_4385	Diploid
				GSM1181041	100_Animal_ID_4540	Diploid
				GSM1181042	101_Animal_ID_4546	Diploid
				GSM1181043	102_Animal_ID_4567	Diploid
				GSM1181044	103_Animal_ID_4569	Diploid
				GSM1181045	104_Animal_ID_4610	Diploid
				GSM1181046	105_Animal_ID_4614	Diploid
				GSM1181047	106_Animal_ID_4615	Diploid
				GSM1181048	107_Animal_ID_3273	Diploid
				GSM1181049	108_Animal_ID_3427	Diploid
				GSM1181050	109_Animal_ID_3540	Diploid
				GSM1181051	110_Animal_ID_3654	Diploid
				GSM1181052	111_Animal_ID_3871	Diploid
				GSM1181053	112_Animal_ID_3939	Diploid
				GSM1181054	113_Animal_ID_4016	Diploid
				GSM1181055	114_Animal_ID_4020	Diploid
				GSM1181056	115_Animal_ID_4030	Diploid
				GSM1181057	116_Animal_ID_4036	Diploid
				GSM1181058	117_Animal_ID_4038	Diploid
				GSM1181059	118_Animal_ID_4139	Diploid
				GSM1181060	119_Animal_ID_4142	Diploid
				GSM1181061	120_Animal_ID_4144	Diploid
				GSM1181062	121_Animal_ID_4164	Diploid
				GSM1181063	122_Animal_ID_4262	Diploid
				GSM1181064	123_Animal_ID_4315	Diploid
				GSM1181065	124_Animal_ID_4357	Diploid
				GSM1181066	125_Animal_ID_4378	Diploid
				GSM1181067	126_Animal_ID_4438	Diploid
				GSM1181068	127_Animal_ID_4459	Diploid
				GSM1181069	128_Animal_ID_4461	Diploid
				GSM1181070	129_Animal_ID_4488	Diploid
				GSM1181071	130_Animal_ID_4492	Diploid
				GSM1181072	131_Animal_ID_4511	Diploid
				GSM1181073	132_Animal_ID_4516	Diploid
				GSM1181074	133_Animal_ID_4547	Diploid
				GSM1181075	134_Animal_ID_4638	Diploid
				GSM1181076	73_Animal_ID_4386	Diploid
				GSM1181077	74_Animal_ID_4392	Diploid
				GSM1181078	75_Animal_ID_4403	Diploid
				GSM1181079	76_Animal_ID_4413	Diploid
				GSM1181080	77_Animal_ID_4433	Diploid
				GSM1181081	78_Animal_ID_4434	Diploid
				GSM1181082	79_Animal_ID_4435	Diploid
				GSM1181083	80_Animal_ID_4451	Diploid
				GSM1181084	81_Animal_ID_4452	Diploid
				GSM1181085	82_Animal_ID_4478	Diploid
				GSM1181086	83_Animal_ID_4482	Diploid
				GSM1181087	84_Animal_ID_4485	Diploid
				GSM1181088	85_Animal_ID_4486	Single aberration
				GSM1181089	86_Animal_ID_4491	Diploid
				GSM1181090	87_Animal_ID_4495	Diploid
				GSM1181091	88_Animal_ID_4496	Diploid
				GSM1181092	89_Animal_ID_4513	Diploid
				GSM1181093	90_Animal_ID_4515	Diploid
				GSM1181094	91_Animal_ID_4517	Diploid
				GSM1181095	92_Animal_ID_4522	Diploid
				GSM1181096	93_Animal_ID_4525	Diploid
				GSM1181097	94_Animal_ID_4529	Diploid
				GSM1181098	95_Animal_ID_4532	Diploid
				GSM1181099	96_Animal_ID_4533	Diploid
				GSM1181100	97_Animal_ID_4534	Diploid
				GSM1181101	98_Animal_ID_4537	Diploid
				GSM1181102	99_Animal_ID_4539	Diploid
GSE45256	MMTV	FVB/N	-	GSM1100184	CAF1_ongel_rep1	Diploid
				GSM1100185	CAF1_ongel_rep2	Diploid
				GSM1100186	CAF2_ongel_rep1	Diploid
				GSM1100187	CAF2_ongel_rep2	Diploid
				GSM1100188	CAF3_ongel_rep1	Diploid
				GSM1100189	CAF3_ongel_rep2	Diploid
				GSM1100190	CAF4_ongel_rep1	Diploid
				GSM1100191	CAF4_ongel_rep2	Diploid
GSE64522	MMTV	Diversity Outcross x PymT	0	GSM1573457	Mammary tumor animal #14815	Diploid
				GSM1573458	Mammary tumor animal #14819	Diploid
				GSM1573459	Mammary tumor animal #14823	Diploid
				GSM1573460	Mammary tumor animal #14824	Diploid
				GSM1573461	Mammary tumor animal #14825	Diploid
				GSM1573462	Mammary tumor animal #14826	Diploid
				GSM1573463	Mammary tumor animal #14852	Diploid
				GSM1573464	Mammary tumor animal #14857	Diploid
				GSM1573465	Mammary tumor animal #14859	Diploid
				GSM1573466	Mammary tumor animal #14863	Diploid
				GSM1573467	Mammary tumor animal #14551	Single aberration
				GSM1573468	Mammary tumor animal #14864	Diploid
				GSM1573469	Mammary tumor animal #14873	Diploid
				GSM1573470	Mammary tumor animal #14877	Diploid
				GSM1573471	Mammary tumor animal #14879	Diploid
				GSM1573472	Mammary tumor animal #14880	Diploid
				GSM1573473	Mammary tumor animal #14884	Diploid
				GSM1573474	Mammary tumor animal #14887	Diploid
				GSM1573475	Mammary tumor animal #14888	Diploid
				GSM1573476	Mammary tumor animal #14891	Diploid
				GSM1573477	Mammary tumor animal #14893	Diploid
				GSM1573478	Mammary tumor animal #14552	Diploid
				GSM1573479	Mammary tumor animal #14894	Diploid
				GSM1573480	Mammary tumor animal #14896	Diploid
				GSM1573481	Mammary tumor animal #14897	Diploid
				GSM1573482	Mammary tumor animal #14902	Diploid
				GSM1573483	Mammary tumor animal #14903	Diploid
				GSM1573484	Mammary tumor animal #14904	Diploid
				GSM1573485	Mammary tumor animal #14907	Diploid
				GSM1573486	Mammary tumor animal #14908	Diploid
				GSM1573487	Mammary tumor animal #14909	Diploid
				GSM1573488	Mammary tumor animal #14911	Diploid
				GSM1573489	Mammary tumor animal #14553	Diploid
				GSM1573490	Mammary tumor animal #14913	Diploid
				GSM1573491	Mammary tumor animal #14914	Diploid
				GSM1573492	Mammary tumor animal #14917	Diploid
				GSM1573493	Mammary tumor animal #14919	Diploid
				GSM1573494	Mammary tumor animal #14922	Diploid
				GSM1573495	Mammary tumor animal #14924	Diploid
				GSM1573496	Mammary tumor animal #14926	Diploid
				GSM1573497	Mammary tumor animal #14928	Diploid
				GSM1573498	Mammary tumor animal #14929	Diploid
				GSM1573499	Mammary tumor animal #14930	Diploid
				GSM1573500	Mammary tumor animal #14554	Diploid
				GSM1573501	Mammary tumor animal #14936	Diploid
				GSM1573502	Mammary tumor animal #14938	Diploid
				GSM1573503	Mammary tumor animal #14939	Diploid
				GSM1573504	Mammary tumor animal #14941	Diploid
				GSM1573505	Mammary tumor animal #14944	Diploid
				GSM1573506	Mammary tumor animal #14945	Diploid
				GSM1573507	Mammary tumor animal #14946	Diploid
				GSM1573508	Mammary tumor animal #14947	Diploid
				GSM1573509	Mammary tumor animal #14948	Diploid
				GSM1573510	Mammary tumor animal #14951	Diploid
				GSM1573511	Mammary tumor animal #14556	Diploid
				GSM1573512	Mammary tumor animal #14954	Diploid
				GSM1573513	Mammary tumor animal #14956	Diploid
				GSM1573514	Mammary tumor animal #14957	Diploid
				GSM1573515	Mammary tumor animal #14958	Diploid
				GSM1573516	Mammary tumor animal #14959	Diploid
				GSM1573517	Mammary tumor animal #15002	Diploid
				GSM1573518	Mammary tumor animal #15007	Diploid
				GSM1573519	Mammary tumor animal #15025	Diploid
				GSM1573520	Mammary tumor animal #15026	Diploid
				GSM1573521	Mammary tumor animal #15029	Diploid
				GSM1573522	Mammary tumor animal #14558	Diploid
				GSM1573523	Mammary tumor animal #14562	Diploid
				GSM1573524	Mammary tumor animal #14576	Single aberration
				GSM1573525	Mammary tumor animal #14578	Diploid
				GSM1573526	Mammary tumor animal #14579	Diploid
				GSM1573527	Mammary tumor animal #14540	Diploid
				GSM1573528	Mammary tumor animal #14580	Diploid
				GSM1573529	Mammary tumor animal #14587	Diploid
				GSM1573530	Mammary tumor animal #14590	Diploid
				GSM1573531	Mammary tumor animal #14591	Diploid
				GSM1573532	Mammary tumor animal #14593	Diploid
				GSM1573533	Mammary tumor animal #14595	Diploid
				GSM1573534	Mammary tumor animal #14596	Diploid
				GSM1573535	Mammary tumor animal #14597	Single aberration
				GSM1573536	Mammary tumor animal #14601	Diploid
				GSM1573537	Mammary tumor animal #14602	Diploid
				GSM1573538	Mammary tumor animal #14541	Diploid
				GSM1573539	Mammary tumor animal #14603	Diploid
				GSM1573540	Mammary tumor animal #14606	Diploid
				GSM1573541	Mammary tumor animal #14607	Diploid
				GSM1573542	Mammary tumor animal #14608R	Diploid
				GSM1573543	Mammary tumor animal #14611R	Single aberration
				GSM1573544	Mammary tumor animal #14612	Diploid
				GSM1573545	Mammary tumor animal #14613	Diploid
				GSM1573546	Mammary tumor animal #14616	Diploid
				GSM1573547	Mammary tumor animal #14617	Diploid
				GSM1573548	Mammary tumor animal #14618	Diploid
				GSM1573549	Mammary tumor animal #14542	Diploid
				GSM1573550	Mammary tumor animal #14619	Diploid
				GSM1573551	Mammary tumor animal #14620	Diploid
				GSM1573552	Mammary tumor animal #14623	Diploid
				GSM1573553	Mammary tumor animal #14624	Diploid
				GSM1573554	Mammary tumor animal #14625	Diploid
				GSM1573555	Mammary tumor animal #14628	Diploid
				GSM1573556	Mammary tumor animal #14629	Diploid
				GSM1573557	Mammary tumor animal #14630	Diploid
				GSM1573558	Mammary tumor animal #14631	Diploid
				GSM1573559	Mammary tumor animal #14632	Diploid
				GSM1573560	Mammary tumor animal #14543	Diploid
				GSM1573561	Mammary tumor animal #14633	Diploid
				GSM1573562	Mammary tumor animal #14635	Diploid
				GSM1573563	Mammary tumor animal #14637	Diploid
				GSM1573564	Mammary tumor animal #14648	Diploid
				GSM1573565	Mammary tumor animal #14718	Diploid
				GSM1573566	Mammary tumor animal #14721	Diploid
				GSM1573567	Mammary tumor animal #14723	Diploid
				GSM1573568	Mammary tumor animal #14728	Diploid
				GSM1573569	Mammary tumor animal #14729	Diploid
				GSM1573570	Mammary tumor animal #14730	Diploid
				GSM1573571	Mammary tumor animal #14544	Diploid
				GSM1573572	Mammary tumor animal #14735	Single aberration
				GSM1573573	Mammary tumor animal #14736	Diploid
				GSM1573574	Mammary tumor animal #14739	Diploid
				GSM1573575	Mammary tumor animal #14741	Diploid
				GSM1573576	Mammary tumor animal #14744	Diploid
				GSM1573577	Mammary tumor animal #14745	Diploid
				GSM1573578	Mammary tumor animal #14746	Diploid
				GSM1573579	Mammary tumor animal #14747	Diploid
				GSM1573580	Mammary tumor animal #14750	Diploid
				GSM1573581	Mammary tumor animal #14752	Diploid
				GSM1573582	Mammary tumor animal #14546	Diploid
				GSM1573583	Mammary tumor animal #14753	Diploid
				GSM1573584	Mammary tumor animal #14755	Diploid
				GSM1573585	Mammary tumor animal #14756	Diploid
				GSM1573586	Mammary tumor animal #14759	Diploid
				GSM1573587	Mammary tumor animal #14760	Diploid
				GSM1573588	Mammary tumor animal #14762	Diploid
				GSM1573589	Mammary tumor animal #14763	Diploid
				GSM1573590	Mammary tumor animal #14764	Diploid
				GSM1573591	Mammary tumor animal #14766	Diploid
				GSM1573592	Mammary tumor animal #14767	Diploid
				GSM1573593	Mammary tumor animal #14547	Diploid
				GSM1573594	Mammary tumor animal #14768	Diploid
				GSM1573595	Mammary tumor animal #14769	Diploid
				GSM1573596	Mammary tumor animal #14770	Diploid
				GSM1573597	Mammary tumor animal #14771	Diploid
				GSM1573598	Mammary tumor animal #14775	Diploid
				GSM1573599	Mammary tumor animal #14776	Diploid
				GSM1573600	Mammary tumor animal #14780	Diploid
				GSM1573601	Mammary tumor animal #14783	Diploid
				GSM1573602	Mammary tumor animal #14788	Diploid
				GSM1573603	Mammary tumor animal #14789	Diploid
				GSM1573604	Mammary tumor animal #14548	Diploid
				GSM1573605	Mammary tumor animal #14790	Diploid
				GSM1573606	Mammary tumor animal #14794	Single aberration
				GSM1573607	Mammary tumor animal #14795	Diploid
				GSM1573608	Mammary tumor animal #14797	Diploid
				GSM1573609	Mammary tumor animal #14799	Diploid
				GSM1573610	Mammary tumor animal #14800	Diploid
				GSM1573611	Mammary tumor animal #14803	Diploid
				GSM1573612	Mammary tumor animal #14808	Diploid
				GSM1573613	Mammary tumor animal #14809	Diploid
				GSM1573614	Mammary tumor animal #14812	Diploid
				GSM1573615	Mammary tumor animal #14550	Dipploid
GSE43566	MMTV	FVB/N	-	GSM1065522	Control_1	Single aberration
				GSM1065523	Regressed tumor_1	Diploid
				GSM1065524	Regressed tumor_2	Diploid
				GSM1065525	Control_2	Diploid
				GSM1065526	Control_3	Diploid
				GSM1065527	Control_4	Diploid
				GSM1065528	Control_5	Diploid
				GSM1065529	Control_6	Diploid
				GSM1065530	Regressed tumor_3	Diploid
				GSM1065531	Regressed tumor_4	Diploid
				GSM1065532	Regressed tumor_5	Diploid
				GSM1065533	Regressed tumor_6	Diploid
				GSM1065534	Resistant tumor_1	Diploid
				GSM1065535	Resistant tumor_2	Diploid
				GSM1065536	Resistant tumor_3	Single aberration
				GSM1065537	Resistant tumor_4	Diploid
				GSM1065539	Carcinoma_1	Diploid
				GSM1065540	Carcinoma_2	Diploid
				GSM1065541	Carcinoma_3	Diploid
				GSM1065555	Carcinoma_4	Diploid
				GSM1065556	Carcinoma_5	Diploid
				GSM1065557	Carcinoma_6	Diploid
GSE40001	MMTV	FVB/N	-	GSM983136	Tumor_10_HCI	Diploid
				GSM983137	Tumor_17_HCI	Diploid
				GSM983138	Tumor_21_HCI	Diploid
				GSM983139	Tumor_23_HCI	Diploid
				GSM983140	Tumor_24_HCI	Diploid
				GSM983141	Tumor_25_HCI	Diploid
				GSM983142	Tumor_37_HCI	Diploid
				GSM983143	Tumor_38_HCI	Diploid
				GSM983144	Tumor_39_HCI	Diploid
				GSM983145	Tumor_48_HCI	Diploid
				GSM983146	Tumor_63_HCI	Diploid
				GSM983147	Tumor_96_HCI	Diploid
				GSM983148	Tumor_449_HCI	Diploid
				GSM983149	Tumor_1055_HCI	Diploid
				GSM983150	Tumor_1031_HCI	Diploid
				GSM983151	Tumor_1041_HCI	Diploid
				GSM983152	Tumor_1058_HCI	Single aberration
				GSM983153	Tumor_248_HCI	Diploid
				GSM983154	Tumor_249_HCI	Diploid
				GSM983155	Tumor_252_HCI	Single aberration
				GSM983156	Tumor_253_HCI	Diploid
				GSM983157	Tumor_256_HCI	Diploid
				GSM983158	Tumor_258_HCI	Diploid
				GSM983159	Tumor_1001_HCI	Diploid
				GSM983160	Tumor_1002_HCI	Diploid
				GSM983161	Tumor_1003_HCI	Diploid
				GSM983162	Tumor_1004_HCI	Diploid
				GSM983163	Tumor_1614_ HCI	Diploid
				GSM983164	Tumor_1586_HCI	Multiple aberrations
				GSM983165	Tumor_1649_HCI	Diploid
				GSM983166	Tumor_1656_HCI	Diploid
				GSM983167	Tumor_MMTV_PyMT_167_HCI	Diploid
				GSM983168	Tumor_MMTV_PyMT_82_HCI	Diploid
				GSM983169	Embryonic_HCI	Diploid
				GSM1056310	FVB_EF1a_PyMT10c_9_Perou	Diploid
				GSM1056311	FVB_EF1a_PyMT10c_12_Perou	Diploid
				GSM1056312	FVB_EF1a_PyMT10c_16_Perou	Diploid
				GSM1056313	FVB_EF1a_PyMT10c_17_Perou	Diploid
				GSM1056314	FVB_EF1a_PyMT10c_21_Perou	Diploid
				GSM1056315	FVB_EF1a_PyMT10c_37_Perou	Diploid
				GSM1056316	FVB_EF1a_PyMT10c_39_Perou	Diploid
				GSM1056317	FVB_EF1a_PyMT10c_449_2nd _43_Perou	Diploid
				GSM1056318	FVB_EF1a_PyMT10c_426_2nd_48_Perou	Diploid
GSE42640	MMTV	FVB/N	-	GSM1046720	FVB_MMTV_PyMT_103571_untreated_GMurrow	Diploid
				GSM1046723	FVB_MMTV_PyMT_103572-1_untreated_GMurrow	Diploid
				GSM1046725	FVB_MMTV_PyMT_209T_SHAW	Diploid
				GSM1046728	FVB_MMTV_PyMT_257T_SHAW	Diploid
				GSM1046730	FVB_MMTV_PyMT_311T_SHAW	Diploid
				GSM1046733	FVB_MMTV_PyMT_393T_SHAW	Diploid
				GSM1046736	FVB_MMTV_PyMT_423T_SHAW	Diploid
GSE3165	MMTV	FVB/N	-	GSM69617	FVB_MMTV_PYVT_'31_SIMIN	Diploid
				GSM69618	FVB_MMTV_PYVT_'89_SIMIN	Diploid
				GSM69619	FVB_MMTV_PYVT_'91#2_SIMIN	Diploid
				GSM69620	FVB_MMTV_PYVT_'91#3_SIMIN	Diploid
				GSM69621	FVB_MMTV_PYVT_'91_SIMIN	Diploid
				GSM80424	FVB_MMTV_PYVT_575_Usary	Diploid
				GSM80425	FVB_MMTV_PYVT_430_Usary	Diploid

## Sheet: Myc
Study Accession Number	Delivery Method (Promoter Used)	Genetic Background	Additional perturbations or treatments	Sample Accession Number	Sample Name	Status of Aneuploidy and Large CNAs
GSE23938	MMTV	FVB/N	-	GSM589964	MMTV-C-Myc 1	Multuple aberrations
				GSM589965	MMTV-C-Myc 2	Diploid
				GSM589966	MMTV-C-Myc 3	Single aberration
				GSM589967	MMTV-C-Myc 4	Diploid
GSE25488	?	FVB/N	-	GSM626500	cmyc mammary tumor rep 1	Diploid
				GSM626501	cmyc mammary tumor rep 2	Gain 6
				GSM626502	cmyc mammary tumor rep 3	Diploid
				GSM626503	cmyc mammary tumor rep 4	Multuple aberrations
GSE24594	MMTV	FVB/N	-	GSM606143	3275-1 E2F WT	Single aberration
				GSM606144	3449-1 E2F WT	Diploid
				GSM606145	3551-1 E2F WT	Single aberration
				GSM606146	3451-1 E2F WT	Single aberration
				GSM606147	3879-1 E2F WT	Single aberration
				GSM606148	3885-1 E2F WT	Diploid
				GSM606149	3872-1 E2F WT	Diploid
				GSM606150	3881-1 E2F WT	Single aberration
				GSM606151	3880-1 E2F WT	Diploid
				GSM606152	3880-2 E2F WT	Multuple aberrations
				GSM606153	3880-3 E2F WT	Diploid
				GSM606154	3883-1 E2F WT	Single aberration
				GSM606155	3883-2 E2F WT	Diploid
				GSM606156	3550-1 E2F WT	Multuple aberrations
				GSM606157	3871-1 E2F WT	Diploid
				GSM606158	4112-1 E2F WT	Diploid
				GSM606159	4112-2 E2F WT	Diploid
				GSM606160	4033-1 E2F WT	Diploid
				GSM606161	3894-2 E2F WT	Diploid
				GSM606162	3274-2 E2F WT	Diploid
			E2F1null	GSM606163	3896-1 E2F1 Null	Diploid
				GSM606164	3886-1 E2F1 Null	Single aberration
				GSM606165	3886-2 E2F1 Null	Single aberration
				GSM606166	3586-1 E2F1 Null	Single aberration
				GSM606167	3589-1 E2F1 Null	Diploid
				GSM606168	3898-1 E2F1 Null	Diploid
				GSM606169	4121-1 E2F1 Null	Diploid
				GSM606170	3587-1 E2F1 Null	Single aberration
				GSM606171	3895-2 E2F1 Null	Single aberration
				GSM606172	3975-1 E2F1 Null	Single aberration
				GSM606173	3985-2 E2F1 Null	Diploid
				GSM606174	4117-1 E2F1 Null	Diploid
				GSM606175	3765-1 E2F1 Null	Diploid
				GSM606176	3765-2 E2F1 Null	Diploid
				GSM606177	3976-1 E2F1 Null	Diploid
				GSM606178	3976-3 E2F1 Null	Diploid
				GSM606179	3978-1 E2F1 Null	Diploid
				GSM606180	3979-1 E2F1 Null	Diploid
				GSM606181	3979-2 E2F1 Null	Single aberration
				GSM606182	3987-1 E2F1 Null	Diploid
				GSM606183	3500-1 E2F2 Null	Single aberration
				GSM606184	3497-1 E2F2 Null	Single aberration
				GSM606185	3497-3 E2F2 Null	Diploid
				GSM606186	3491-1 E2F2 Null	Single aberration
				GSM606187	3491-2 E2F2 Null	Diploid
				GSM606188	3560-2 E2F2 Null	Diploid
				GSM606189	3560-3 E2F2 Null	Multuple aberrations
				GSM606190	3560-4 E2F2 Null	Diploid
				GSM606191	4321-1 E2F2 Null	Diploid
				GSM606192	4128-1 E2F2 Null	Gain 15
				GSM606193	4015-1 E2F2 Null	Gain 6
				GSM606194	4013-1 E2F2 Null	Diploid
				GSM606195	4013-2 E2F2 Null	Diploid
				GSM606196	4013-3 E2F2 Null	Diploid
				GSM606197	4010-1 E2F2 Null	Diploid
				GSM606198	4010-2 E2F2 Null	Diploid
				GSM606199	4010-3 E2F2 Null	Diploid
				GSM606200	4010-4 E2F2 Null	Gain 15
				GSM606201	4124-1 E2F2 Null	Diploid
				GSM606202	4332-1 E2F2 Null	Diploid
			ENF3+/-	GSM606203	4194-1 E2F3 Heterozygous	Diploid
				GSM606204	4194-2 E2F3 Heterozygous	Diploid
				GSM606205	4140-4 E2F3 Heterozygous	Diploid
				GSM606206	4040-1 E2F3 Heterozygous	Single aberration
				GSM606207	4040-2 E2F3 Heterozygous	Diploid
				GSM606208	3471-1 E2F3 Heterozygous	Single aberration
				GSM606209	3702-1 E2F3 Heterozygous	Single aberration
				GSM606210	3702-2 E2F3 Heterozygous	Diploid
				GSM606211	4031-1 E2F3 Heterozygous	Multuple aberrations
				GSM606212	4031-2 E2F3 Heterozygous	Single aberration
				GSM606213	4031-3 E2F3 Heterozygous	Diploid
				GSM606214	4032-1 E2F3 Heterozygous	Single aberration
				GSM606215	4140-1 E2F3 Heterozygous	Diploid
				GSM606216	4140-3 E2F3 Heterozygous	Diploid
				GSM606217	4041-4 E2F3 Heterozygous	Diploid
				GSM606218	4041-1 E2F3 Heterozygous	Diploid
				GSM606219	4421-1 E2F3 Heterozygous	Diploid
				GSM606220	4472-1 E2F3 Heterozygous	Diploid
				GSM606221	4472-2 E2F3 Heterozygous	Diploid
				GSM606222	4472-3 E2F3 Heterozygous	Diploid
GSE15904	MMTV	FVB/N	Myc T58A	GSM399155	Papillary (381-2)	Diploid
				GSM399156	Papillary (381-3)	Diploid
				GSM399157	Papillary (381-4)	Diploid
				GSM399158	Papillary (382-1)	Single aberration
				GSM399159	Papillary (384-1)	Single aberration
				GSM399160	Papillary (494-1)	Single aberration
				GSM399161	Papillary (534-2)	Single aberration
				GSM399162	Papillary (589-1)	Diploid
				GSM399163	Papillary (641-1)	Diploid
				GSM399164	Papillary (736-1)	Diploid
				GSM399165	Papillary (745-1)	Single aberration
				GSM399166	Papillary (745-2)	Single aberration
				GSM399167	Papillary (746-1)	Diploid
				GSM399168	Papillary (957-1)	Diploid
				GSM399169	Papillary (1101-2)	Diploid
				GSM399170	Papillary (1139-4)	Single aberration
				GSM399171	Papillary (1140-1)	Diploid
				GSM399172	Papillary (1165-1)	Single aberration
				GSM399173	Papillary (1165-3)	Diploid
				GSM399174	Papillary (1313-1)	Single aberration
				GSM399175	Papillary (1313-2)	Diploid
				GSM399176	Papillary (1505-1)	Diploid
				GSM399177	Papillary (1796-1)	Single aberration
				GSM399178	Papillary (B1503-2)	Diploid
				GSM399179	Papillary (B1503-3)	Diploid
			-	GSM399180	EMT (222-1)	Diploid
				GSM399181	Microacinar (281-1)	Diploid
				GSM399182	Adenocarcinoma (281-2)	Diploid
				GSM399183	Papillary (338-1)	Diploid
				GSM399184	Papillary (339-1)	Single aberration
				GSM399185	Mix (339-2)	Diploid
				GSM399186	Mix (421-3)	Diploid
				GSM399187	Microacinar (503-1)	Diploid
				GSM399188	Mix (518-1)	Multuple aberrations
				GSM399189	Microacinar (518-2)	Single aberration
				GSM399190	Microacinar (520-1)	Single aberration
				GSM399191	Microacinar (520-2)	Diploid
				GSM399192	Microacinar (520-3)	Single aberration
				GSM399193	Microacinar (520-5)	Single aberration
				GSM399194	Squamous (521-1)	Diploid
				GSM399195	Mix (521-2)	Single aberration
				GSM399196	Papillary (523-1)	Diploid
				GSM399197	Papillary (523-3)	Single aberration
				GSM399198	Squamous (525-1)	Single aberration
				GSM399199	Squamous (598-1)	Diploid
				GSM399200	Papillary (599-1)	Diploid
				GSM399201	Microacinar (599-2)	Multuple aberrations
				GSM399202	EMT (642-1)	Diploid
				GSM399203	Mix (750-1)	Diploid
				GSM399204	EMT (812-1)	Diploid
				GSM399205	Microacinar (840-1)	Single aberration
				GSM399206	Microacinar (840-2)	Diploid
				GSM399207	Microacinar (842-1)	Single aberration
				GSM399208	Mix (854-1)	Diploid
				GSM399209	Microacinar (854-2)	Diploid
				GSM399210	Mix (862-1)	Multuple aberrations
				GSM399211	Mix (862-2)	Diploid
				GSM399212	Microacinar (863-2)	Diploid
				GSM399213	Microacinar (864-1)	Single aberration
				GSM399214	Microacinar (1052-1)	Single aberration
				GSM399215	Microacinar (1052-3)	Single aberration
				GSM399216	Papillary (1053-1)	Single aberration
				GSM399217	EMT (1061-1)	Diploid
				GSM399218	Microacinar (1062-1)	Diploid
				GSM399219	Squamous (1066-1)	Diploid
				GSM399220	Squamous (1066-2)	Diploid
				GSM399221	Mix (1085-1)	Diploid
				GSM399222	Papillary (1086-1)	Diploid
				GSM399223	Mix (1086-3)	Diploid
				GSM399224	Microacinar (1087-1)	Single aberration
				GSM399225	Solid (1088-1)	Multuple aberrations
				GSM399226	EMT (1139-1)	Diploid
				GSM399227	Solid (1269-2)	Diploid
				GSM399228	Adenocarcinoma (1345-5)	Diploid
				GSM399229	Adenocarcinoma (1345-6)	Single aberration
				GSM399230	Squamous (1346-1)	Single aberration
				GSM399231	Solid (1347-1)	Multuple aberrations
				GSM399232	Mix (1350-1)	Single aberration
				GSM399233	Mix (1351-1)	Diploid
				GSM399234	Papillary (1352-1)	Diploid
				GSM399235	EMT (1356-2)	Diploid
				GSM399236	Squamous (1359-1)	Diploid
				GSM399237	Adenocarcinoma (1359-2)	Diploid
				GSM399238	EMT (1398-1)	Diploid
				GSM399239	Microacinar (1444-1)	Diploid
				GSM399240	Squamous (1445-1)	Diploid
				GSM399241	Papillary (1445-2)	Single aberration
				GSM399242	Mix (1513-1)	Diploid
				GSM399243	Mix (1565-1)	Diploid
				GSM399244	Mix (1567-1)	Single aberration
				GSM399245	Papillary (1567-2)	Diploid
				GSM399246	Microacinar (1568-1)	Single aberration
				GSM399247	Squamous (1569-1)	Diploid
				GSM399248	Adenocarcinoma (1572-1)	Diploid
				GSM399249	Microacinar (1572-2)	Single aberration
				GSM399250	Squamous (1575-2)	Multuple aberrations
				GSM399251	Microacinar (1576-1)	Single aberration
				GSM399252	EMT (1663-1)	Diploid
				GSM399253	Microacinar (1705-1)	Single aberration
				GSM399254	Solid (1806-1)	Single aberration
				GSM399255	Solid (1807-1)	Diploid
				GSM399256	Mix (1807-2)	Diploid
				GSM399257	Mix (1809-5)	Diploid
				GSM399258	Mix (1855-1)	Diploid
				GSM399259	EMT (1938-1)	Diploid
GSE22406	MMTV	FVB	-	GSM557137	B4	Diploid
				GSM557138	B6	Diploid
				GSM557139	B9	Single aberration
				GSM557140	B13R	Diploid
				GSM557141	B36tumor2	Diploid
				GSM557142	B53top	Diploid
				GSM557143	B53bottom	Diploid
				GSM557144	B55	Diploid
				GSM557145	B61	Diploid
				GSM557146	B67	Single aberration
				GSM557147	B82	Diploid
				GSM557148	B114-3	Single aberration
				GSM557149	B114-4	Diploid
				GSM557150	B163	Diploid
				GSM557151	B165	Diploid
				GSM557152	B169	Diploid
				GSM557153	B172	Diploid
				GSM557154	B175-2	Single aberration
				GSM557155	B176	Diploid
				GSM557156	B179	Single aberration
				GSM557157	B207-2	Diploid
				GSM557158	B207-3	Diploid
				GSM557159	B226	Diploid
				GSM557160	B233	Single aberration
				GSM557161	B236	Diploid
				GSM557162	B239	Diploid
				GSM557163	B243	Diploid
				GSM557164	B251	Diploid
				GSM557165	B267-1	Diploid
				GSM557166	B270	Diploid
				GSM557167	B272	Diploid
				GSM557168	B276	Diploid
				GSM557169	B279	Diploid
				GSM557170	B280	Diploid
				GSM557171	B308-1	Single aberration
				GSM557172	B308-2	Diploid
				GSM557173	B308-4	Diploid
				GSM557174	4-A	Diploid
				GSM557175	6-A	Diploid
				GSM557176	9-A	Single aberration
				GSM557177	13-R-A	Single aberration
				GSM557178	36-2-A	Single aberration
				GSM557179	53tumor1-A	Diploid
				GSM557180	53tumor2-A	Diploid
				GSM557181	55-A	Diploid
				GSM557182	61-A	Diploid
				GSM557183	67-A	Multuple aberrations
				GSM557184	82-A	Single aberration
				GSM557185	88-A	Single aberration
				GSM557186	114-1-A	Single aberration
				GSM557187	114-4-A	Diploid
				GSM557188	165-A	Diploid
				GSM557189	169-1-A	Diploid
				GSM557190	169-2-A	Diploid
				GSM557191	169-3-A	Diploid
				GSM557192	207-2-A	Diploid
				GSM557193	207-3-A	Diploid
				GSM557194	226-A	Diploid
				GSM557195	233-A	Diploid
				GSM557196	235-A	Single aberration
				GSM557197	236-A	Multuple aberrations
				GSM557198	238-A	Single aberration
				GSM557199	239-1-A	Diploid
				GSM557200	239-2-A	Diploid
				GSM557201	239-3-A	Diploid
				GSM557202	243-A	Diploid
				GSM557203	251-A	Diploid
				GSM557204	267-1-A	Diploid
				GSM557205	270-A	Diploid
				GSM557206	276-A	Multuple aberrations
				GSM557207	279-A	Diploid
				GSM557208	280-A	Diploid
				GSM557209	308-1-A	Single aberration
				GSM557210	308-2-A	Diploid
				GSM557211	308-3-A	Diploid
GSE30805	MMTV-Myc	FVB/N	-	GSM764172	2527_6511_31080_482-1	Diploid
				GSM764173	2527_6511_31081_486-1	Multuple aberrations
				GSM764174	2527_6511_31082_925-1	Diploid
				GSM764175	2527_6511_31083_927-1	Diploid
				GSM764176	2527_6511_31084_928-1	Single aberration
				GSM764177	2527_6511_31085_938-1	Diploid
				GSM764178	2527_6511_31086_1183-1	Diploid
				GSM764179	2527_6511_31087_1227-1	Diploid
				GSM764180	2527_6511_31088_1308-1	Diploid
				GSM764181	2527_6511_31089_1308-2	Diploid
				GSM764182	2527_6511_31090_1309-1	Single aberration
				GSM764183	2527_6511_31091_1407-1	Diploid
				GSM764184	2527_6511_31092_1407-2	Diploid
				GSM764185	2527_6511_31093_1658-1	Single aberration
				GSM764186	1226-TM1	Diploid
				GSM764187	1260-TM1	Diploid
				GSM764188	947-TM1	Single aberration
GSE14226	MMTV	FVB/N	Hunk-/-	GSM356505	Hunk Knock-Out rep 1	Diploid
				GSM356506	Hunk Knock-Out rep 2	Diploid
				GSM356507	Hunk Knock-Out rep 3	Diploid
				GSM356508	Hunk Knock-Out rep 4	Diploid
				GSM356509	Hunk Knock-Out rep 5	Diploid
				GSM356510	Hunk Knock-Out rep 6	Diploid
	MMTV		-	GSM356511	Hunk WT rep1	Diploid
				GSM356512	Hunk WT rep2	Diploid
				GSM356513	Hunk WT rep3	Diploid
				GSM356514	Hunk WT rep4	Diploid
				GSM356515	Hunk WT rep5	Diploid
				GSM356516	Hunk WT rep6	Diploid
GSE3165	WAP	FVB/N	-	GSM69645	FVB_Wap_Myc_CA02_540A_CHURCHILL	Single aberration
				GSM69646	FVB_Wap_Myc_CA02_540B_spindloid_CHURCHILL	Diploid
				GSM69647	FVB_Wap_Myc_CA02_540B_spindloid_dup_CHURCHILL	Diploid
				GSM69648	FVB_Wap_Myc_CA02_544A_dup_CHURCHILL	Single aberration
				GSM69649	FVB_Wap_Myc_CA02_545A_CHURCHILL	Diploid
				GSM69650	FVB_Wap_Myc_CA02_548A_CHURCHILL	Diploid
				GSM69651	FVB_Wap_Myc_CA02_549A_CHURCHILL	Diploid
				GSM69652	FVB_Wap_Myc_CA02_550A_spindloid_CHURCHILL	Single aberration
				GSM69653	FVB_Wap_Myc_CA02_567C_CHURCHILL	Diploid
				GSM69654	FVB_Wap_Myc_CA02_569A_CHURCHILL	Single aberration
				GSM69655	FVB_Wap_Myc_CA02_579C_CHURCHILL	Multuple aberrations
				GSM69656	FVB_Wap_Myc_CA02_579F_CHURCHILL	Single aberration
				GSM80428	FVB_Wap_Myc_CA05_869A_CHURCHILL	Diploid
				GSM80432	FVB_Wap_Myc_CA05_867A_CHURCHILL	Multuple aberrations
GSE42640	MMTV	FVB/N	-	GSM1046700	FVB_MMTV_Myc_128491_untreated_GMurrow	Diploid
				GSM1046702	FVB_MMTV_Myc_128492_untreated_GMurrow	Diploid
				GSM1046704	FVB_MMTV_Myc_128620_untreated_GMurrow	Diploid
				GSM1046707	FVB_MMTV_Myc_128818_untreated_GMurrow	Diploid
				GSM1046710	FVB_MMTV_Myc_128990_untreated_GMurrow	Diploid
	WAP		-	GSM1046929	FVB_Wap_Myc_116885_untreated_GMurrow	Diploid
				GSM1046930	FVB_Wap_Myc_117166_bRep_PEROU	Diploid
				GSM1046931	FVB_Wap_Myc_117250_PEROU	Diploid
				GSM1046932	FVB_Wap_Myc_117252_PEROU	Single aberration
				GSM1046933	FVB_Wap_Myc_117254_PEROU	Diploid
				GSM1046934	FVB_Wap_Myc_117318_bRep_PEROU	Single aberration

## Sheet: p53(null)
Study Accession Number	Delivery Method (Promoter Used)	Genetic Background	Additional perturbations or treatments	Sample Accession Number	Sample Name	GSM224616	Status of Aneuploidy and Large CNAs
GSE23938	Germline	Balb/C	-	GSM589978	p53-/- 1	0	Multiple aberrations
				GSM589979	p53-/- 2	0	Multiple aberrations
				GSM589980	p53-/- 3	0	Multiple aberrations
				GSM589981	p53-/- 4	0	Multiple aberrations
				GSM589982	p53-/- 5	0	Multiple aberrations
				GSM589983	p53-/- 6	0	Multiple aberrations
				GSM589984	p53-/- 7	0	Diploid
GSE8863	Germline	Balb/C	-	GSM224617	T1_TG1_CD29LCD24H	0	Multiple aberrations
				GSM224618	T1_TG1_CD29HCD24H	0	Multiple aberrations
				GSM224619	T1_TG1_CD29HCD24L	0	Multiple aberrations
				GSM224620	T1_TG1_CD29LCD24L	0	Multiple aberrations
				GSM224616	T2_TG1_CD29HCD24H	0	Multiple aberrations
				GSM224621	T2_TG1_CD29LCD24L	0	Multiple aberrations
				GSM224622	T2_TG1_CD29LCD24H	0	Multiple aberrations
				GSM224623	T2_TG1_CD29HCD24L	0	Multiple aberrations
				GSM224624	T7_CD29LCD24H	0	Multiple aberrations
				GSM224625	T7_CD29HCD24H	0	Multiple aberrations
				GSM224626	T7_CD29HCD24L	0	Single aberration
				GSM224627	T7_CD29LCD24L	0	Multiple aberrations
GSE42742	Germline	Balb/C	Injection into IR mice	GSM1049023	WT Sham-IR-host_3	0	Multiple aberrations
				GSM1049024	WT Sham-IR-host_8	0	Multiple aberrations
				GSM1049025	WT Sham-IR-host_17	0	Multiple aberrations
				GSM1049026	WT Sham-IR-host_31	0	Diploid
				GSM1049027	WT Sham-IR-host_46	0	Multiple aberrations
				GSM1049028	WT Sham-IR-host_60	0	Single aberration
				GSM1049029	WT Sham-IR-host_61	0	Diploid
				GSM1049030	WT Sham-IR-host_64	0	Diploid
				GSM1049031	WT Sham-IR-host_65	0	Single aberration
				GSM1049032	WT IR-host_10	0	Diploid
				GSM1049033	WT IR-host_11	0	Multiple aberrations
				GSM1049034	WT IR-host_16	0	Multiple aberrations
				GSM1049035	WT IR-host_2	0	Multiple aberrations
				GSM1049036	WT IR-host_22	0	Diploid
				GSM1049037	WT IR-host_24	0	Multiple aberrations
				GSM1049038	WT IR-host_25	0	Single aberration
				GSM1049039	WT IR-host_36	0	Multiple aberrations
				GSM1049040	WT IR-host_39	0	Multiple aberrations
				GSM1049041	WT IR-host_40	0	Multiple aberrations
				GSM1049042	WT IR-host_43	0	Single aberration
				GSM1049043	WT IR-host_44	0	Multiple aberrations
				GSM1049044	WT IR-host_48	0	Multiple aberrations
				GSM1049045	WT IR-host_53	0	Multiple aberrations
				GSM1049046	WT IR-host_9	0	Single aberration
				GSM1049047	WT IR-host_12	0	Multiple aberrations
				GSM1049048	WT IR-host_14	0	Diploid
				GSM1049049	WT IR-host_20	0	Multiple aberrations
				GSM1049050	WT IR-host_21	0	Single aberration
				GSM1049051	WT IR-host_5	0	Multiple aberrations
				GSM1049052	WT IR-host_54	0	Multiple aberrations
				GSM1049053	WT IR-host_57	0	Diploid
				GSM1049054	WT IR-host_59	0	Multiple aberrations
				GSM1049055	Het Sham-IR-host_58	0	Multiple aberrations
				GSM1049056	Het Sham-IR-host_19	0	Single aberration
				GSM1049057	Het Sham-IR-host_52	0	Multiple aberrations
				GSM1049058	Het Sham-IR-host_30	0	Diploid
				GSM1049059	Het Sham-IR-host_38	0	Single aberration
				GSM1049060	Het Sham-IR-host_15	0	Single aberration
				GSM1049061	Het IR-host_56	0	Single aberration
				GSM1049062	Het IR-host_6		Single aberration
				GSM1049063	Het IR-host_7		Multiple aberrations
				GSM1049064	Het IR-host_23		Diploid
				GSM1049065	Het IR-host_29		Single aberration
				GSM1049066	Het IR-host_32		Multiple aberrations
				GSM1049067	Het IR-host_33		Single aberration
				GSM1049068	Het IR-host_34		Single aberration
				GSM1049069	Het IR-host_42		Single aberration
				GSM1049070	Het IR-host_51		Multiple aberrations
				GSM1049071	Het IR-host_1	1	Single aberration
				GSM1049072	Het IR-host_26	1	Multiple aberrations
				GSM1049073	Het IR-host_35	1	Multiple aberrations
				GSM1049074	Het IR-host_4	1	Single aberration
				GSM1049075	Het IR-host_47	1	Single aberration
				GSM1049076	Het IR-host_49	1	Single aberration
				GSM1049077	Het IR-host_50	1	Multiple aberrations
				GSM1049078	Het IR-host_55	1	Single aberration
GSE18216	Germline	Balb/C	Injection into IR mice	GSM691226	p53null-mammary-tumor, wild-type sham-irradiated host repeat 1	1	Multiple aberrations
				GSM691227	p53null-mammary-tumor, wild-type sham-irradiated host repeat 2	1	Multiple aberrations
				GSM691228	p53null-mammary-tumor, wild-type sham-irradiated host repeat 3	1	Multiple aberrations
				GSM691229	p53null-mammary-tumor, wild-type sham-irradiated host repeat 4	1	-
				GSM691230	p53null-mammary-tumor, wild-type sham-irradiated host repeat 5	0	Multiple aberrations
				GSM691231	p53null-mammary-tumor, wild-type sham-irradiated host repeat 6	0	Diploid
				GSM691232	p53null-mammary-tumor, wild-type sham-irradiated host repeat 7	0	Multiple aberrations
				GSM691233	p53null-mammary-tumor, wild-type sham-irradiated host repeat 8	0	Multiple aberrations
				GSM691234	p53null-mammary-tumor, wild-type sham-irradiated host repeat 9	0	Multiple aberrations
				GSM691235	p53null-mammary-tumor, wild-type Irradiated host repeat 1	0	Diploid
				GSM691236	p53null-mammary-tumor, wild-type Irradiated host repeat 2	0	Multiple aberrations
				GSM691237	p53null-mammary-tumor, wild-type Irradiated host repeat 3	0	Multiple aberrations
				GSM691238	p53null-mammary-tumor, wild-type Irradiated host repeat 4	0	Multiple aberrations
				GSM691239	p53null-mammary-tumor, wild-type Irradiated host repeat 5	0	Multiple aberrations
				GSM691240	p53null-mammary-tumor, wild-type Irradiated host repeat 6	0	Multiple aberrations
				GSM691241	p53null-mammary-tumor, wild-type Irradiated host repeat 7	0	Multiple aberrations
				GSM691242	p53null-mammary-tumor, wild-type Irradiated host repeat 8	0	Multiple aberrations
				GSM691243	p53null-mammary-tumor, wild-type Irradiated host repeat 9	0	Multiple aberrations
				GSM691244	p53null-mammary-tumor, wild-type Irradiated host repeat 10	0	Multiple aberrations
				GSM691245	p53null-mammary-tumor, wild-type Irradiated host repeat 11	0	Diploid
				GSM691246	p53null-mammary-tumor, wild-type Irradiated host repeat 12	0	Multiple aberrations
				GSM691247	p53null-mammary-tumor, wild-type Irradiated host repeat 13	0	Multiple aberrations
				GSM691248	p53null-mammary-tumor, wild-type Irradiated host repeat 14	0	Multiple aberrations
				GSM691249	p53null-mammary-tumor, wild-type Irradiated host repeat 15	0	Single aberration
				GSM691250	p53null-mammary-tumor, wild-type Irradiated host repeat 16	0	Multiple aberrations
				GSM691251	p53null-mammary-tumor, wild-type Irradiated host repeat 17	0	Single aberration
				GSM691252	p53null-mammary-tumor, wild-type Irradiated host repeat 18	0	Multiple aberrations
				GSM691253	p53null-mammary-tumor, wild-type Irradiated host repeat 19	0	Single aberration
				GSM691254	p53null-mammary-tumor, wild-type Irradiated host repeat 20	0	Multiple aberrations
				GSM691255	p53null-mammary-tumor, wild-type Irradiated host repeat 21	0	Multiple aberrations
				GSM691256	p53null-mammary-tumor, wild-type Irradiated host repeat 22	0	Multiple aberrations
				GSM691257	p53null-mammary-tumor, wild-type Irradiated host repeat 23	0	Multiple aberrations
				GSM691258	p53null-mammary-tumor, TGFb-Het sham-irradiated host repeat 1	0	Multiple aberrations
				GSM691259	p53null-mammary-tumor, TGFb-Het sham-irradiated host repeat 2	0	Multiple aberrations
				GSM691260	p53null-mammary-tumor, TGFb-Het sham-irradiated host repeat 3	0	Multiple aberrations
				GSM691261	p53null-mammary-tumor, TGFb-Het sham-irradiated host repeat 4	0	Diploid
				GSM691262	p53null-mammary-tumor, TGFb-Het sham-irradiated host repeat 5	0	Multiple aberrations
				GSM691263	p53null-mammary-tumor, TGFb-Het sham-irradiated host repeat 6	0	Multiple aberrations
				GSM691272	p53null-mammary-tumor, TGFb-Het Irradiated host repeat 9	0	Multiple aberrations
				GSM691273	p53null-mammary-tumor, TGFb-Het Irradiated host repeat 10	0	Multiple aberrations
				GSM691274	p53null-mammary-tumor, TGFb-Het Irradiated host repeat 11	0	Multiple aberrations
				GSM691275	p53null-mammary-tumor, TGFb-Het Irradiated host repeat 12	0	Diploid
				GSM691276	p53null-mammary-tumor, TGFb-Het Irradiated host repeat 13	0	Diploid
				GSM691277	p53null-mammary-tumor, TGFb-Het Irradiated host repeat 14	0	Single aberration
				GSM691278	p53null-mammary-tumor, TGFb-Het Irradiated host repeat 15	0	Multiple aberrations
				GSM691279	p53null-mammary-tumor, TGFb-Het Irradiated host repeat 16	0	Multiple aberrations
				GSM691280	p53null-mammary-tumor, TGFb-Het Irradiated host repeat 17	0	Single aberration
				GSM691281	p53null-mammary-tumor, TGFb-Het Irradiated host repeat 18	0	Multiple aberrations
GSE25488	Germline	FVB/N	ER-/-	GSM626514	p53 KO ER neg mammary tumor rep 1	0	Multiple aberrations
				GSM626515	p53 KO ER neg mammary tumor rep 2	Multiple aberrations	Multiple aberrations
				GSM626516	p53 KO ER neg mammary tumor rep 3	Multiple aberrations	Multiple aberrations
			-	GSM626517	p53 KO ER pos mammary tumor rep 1	Multiple aberrations	Multiple aberrations
				GSM626518	p53 KO ER pos mammary tumor rep 2	Multiple aberrations	Multiple aberrations
				GSM626519	p53 KO ER pos mammary tumor rep 3	Multiple aberrations	Multiple aberrations
				GSM626520	p53 KO ER pos mammary tumor rep 4	Multiple aberrations	Multiple aberrations
GSE39955	MMTV-Cre	Mixed	-	GSM982195	MMTV-Cre:p53 primary tumor C53-18	Multiple aberrations	Multiple aberrations
				GSM982196	MMTV-Cre:p53 primary tumor C53-25	Diploid	Diploid
				GSM982197	MMTV-Cre:p53 primary tumor TP53-1	Diploid	Diploid
				GSM982198	MMTV-Cre:p53 primary tumor C53-1	Multiple aberrations	Multiple aberrations
				GSM982199	MMTV-Cre:p53 primary tumor C53-22	Diploid	Diploid
				GSM982200	MMTV-Cre:p53 primary tumor TC53-33	Single aberration	Single aberration
GSE3165	Germline	?	-	GSM80458	PB_p53null_1634R	Multiple aberrations	Multiple aberrations
				GSM80459	PB_p53null_4304R	Single aberration	Single aberration
				GSM80451	PB_p53null_3941R	Diploid	Diploid
				GSM80452	PB_p53null_3939R	Diploid	Diploid
				GSM80453	PB_p53null_2657R	Diploid	Diploid
GSE42640	Germline	Balb/C	-	GSM1046324	Balbc_p53null_T11-CL-X1_128333_Perou	Single aberration	Single aberration
GSE27101	Germline	Balb/C	Injection into IR mice	GSM661699	Balbc_p53null_2153R_transplant_JIH	Multiple aberrations	Multiple aberrations
				GSM661700	Balbc_p53null_2208L_transplant_JIH	Diploid	Diploid
				GSM661701	Balbc_p53null_2225L_transplant_JIH_rep	Multiple aberrations	Multiple aberrations
				GSM661702	Balbc_p53null_2225L_transplant_JIH	Single aberration	Single aberration
				GSM661703	Balbc_p53null_2225R_transplant_JIH	Diploid	Diploid
				GSM661704	Balbc_p53null_2245R_transplant_JIH	Diploid	Diploid
				GSM661705	Balbc_p53null_2247R_transplant_JIH	Diploid	Diploid
				GSM661706	Balbc_p53null_2250L_transplant_JIH	0	Single aberration
				GSM661707	Balbc_p53null_2304L_transplant_JIH	0	Single aberration
				GSM661708	Balbc_p53null_2333R_transplant_JIH	0	Single aberration
				GSM661709	Balbc_p53null_T2-336_transplant_JIH	0	Multiple aberrations
				GSM661710	Balbc_p53null_T7_transplant_JIH	0	Diploid
				GSM661711	Balbc_p53null_transplant_2151L_JIH	0	Single aberration
				GSM661712	Balbc_p53null_transplant_2151L_JIH_repeat	0	Single aberration
				GSM662191	Balbc_p53null_transplant_2151R_JIH	0	Diploid
				GSM662192	Balbc_p53null_transplant_2153L_JIH	0	Single aberration
				GSM662193	Balbc_p53null_transplant_2154L_JIH	0	Multiple aberrations
				GSM662194	Balbc_p53null_transplant_2209R_JIH	0	Diploid
				GSM662195	Balbc_p53null_transplant_2210L_JIH	0	Diploid
				GSM662196	Balbc_p53null_transplant_2211L_JIH	0	Diploid
				GSM662197	Balbc_p53null_transplant_2211R_JIH	0	Single aberration
				GSM662198	Balbc_p53null_transplant_2224L_JIH	0	Multiple aberrations
				GSM662199	Balbc_p53null_transplant_2228R_JIH	0	Multiple aberrations
				GSM662200	Balbc_p53null_transplant_2243L_JIH	0	Multiple aberrations
				GSM662201	Balbc_p53null_transplant_2249L_JIH	0	Multiple aberrations
				GSM662202	Balbc_p53null_transplant_2331L_JIH	0	Single aberration
				GSM662203	Balbc_p53null_transplant_2336R_JIH	0	Multiple aberrations
				GSM662204	Balbc_p53null_transplant_2349L_JIH	Single aberration	Single aberration
				GSM662205	Balbc_p53null_transplant_2349R_JIH	Diploid	Diploid
				GSM662206	Balbc_p53null_transplant_2350R_JIH	Single aberration	Single aberration
				GSM662207	Balbc_p53null_transplant_2356R_JIH	Single aberration	Single aberration
				GSM662208	Balbc_p53null_transplant_2374L_JIH	Diploid	Diploid
				GSM662209	Balbc_p53null_transplant_2374R_JIH		Diploid
				GSM662210	Balbc_p53null_transplant_2377R_JIH		Multiple aberrations
				GSM662211	Balbc_p53null_transplant_2393R_JIH		Multiple aberrations
				GSM662231	Balbc_p53null_transplant_2396R_JIH		Single aberration
				GSM662232	Balbc_p53null_transplant_2397L_JIH		Diploid
				GSM662233	Balbc_p53null_transplant_2412R_JIH		Multiple aberrations
				GSM662234	Balbc_p53null_transplant_2530R_JIH		Multiple aberrations
				GSM662235	Balbc_p53null_transplant_T11-753R_JIH		Diploid
				GSM662236	Balbc_p53null_transplant_T1-355-3_JIH		Multiple aberrations
GSE41601	Germline	FVB/N	-	GSM1019988	Tumor_Trp53_TA4504		Diploid
				GSM1019991	Tumor_Trp53_TA3957		Multiple aberrations
				GSM1019992	Tumor_Trp53_TA3571		Multiple aberrations
				GSM1019995	Tumor_Trp53_TA3340		Multiple aberrations
				GSM1019996	Tumor_Trp53_TA4375_3R		Multiple aberrations
				GSM1020003	Tumor_Trp53_TA4719_1L		Multiple aberrations
				GSM1020004	Tumor_Trp53_TA4719_23L		Multiple aberrations
				GSM1020005	Tumor_Trp53_TA4375_23R		Multiple aberrations
						0
						0
						0
						0
						0
						0
						0
						0
						0
						0
						0
						0
						0
						0
						0
						0
						0
						0
						0
						0
						0
						0
						0
						0
						0
						0
						0
						0
						0
						0
						0
						0
						0
						0
						0
						0
						0
						0
						0
						0
						0
						0
						0
						0
						0
						0
						0
						0
						0
						0
						0
						0
						0
						0
						0
						0
						0
						0
						0
						0
						0
						0
						0
						0
						0
						0
						0
						0
						0
						0
						0
						0
						0
						0
						0
						0
						0
						0
						0
						0
						0
						0
						0
						0
						0
						0
						0
						0
						0
						0
						0
						0
						0
						0
						0
						0
						0
						0
						0
						0
						0
						0
						0
						0
						0
						0
						0
						0
						0
						0
						0
						0
						0
						0
						0
						0
						0
						0
						0
						0
						0
						0
						0
						0
						0
						0
						0
						0
						0
						0
						0
						0
						0
						0
						0
						0
						0
						0
						0
						0
						0
						0
						0
						0
						0
						0
						0
						0
						0
						0
						0
						0

## Sheet: Her2_Neu
Study Accession Number	Delivery Method (Promoter Used)	Genetic Background	Additional perturbations or treatments	Sample Accession Number	Sample Name	Status of Aneuploidy and Large CNAs
20465	MMTV-rtTA/TetO (Dox inducible)	FVB/N	-	GSM513371	breast_tumor_sample_TL20070522_5_A1	Diploid
				GSM513373	breast_tumor_sample_TL20070522_5_A3	Diploid
				GSM513375	breast_tumor_sample_TL20070522_5_A5	Single aberration
				GSM513377	breast_tumor_sample_TL20070522_5_A7	Diploid
				GSM513379	breast_tumor_sample_TL20070522_5_B1	Diploid
				GSM513381	breast_tumor_sample_TL20070522_5_B3	Diploid
				GSM513383	breast_tumor_sample_TL20070522_5_B5	Diploid
				GSM513385	breast_tumor_sample_TL20070522_5_C1	Diploid
				GSM513387	breast_tumor_sample_TL20070522_5_C3	Diploid
				GSM513389	breast_tumor_sample_TL20070522_5_C5	Diploid
				GSM513391	breast_tumor_sample_TL20070522_5_D1	Diploid
				GSM513393	breast_tumor_sample_TL20070522_5_D3	Diploid
				GSM513395	breast_tumor_sample_TL20070522_5_D5	Diploid
				GSM513397	breast_tumor_sample_TL20070522_5_E1	Diploid
				GSM513399	breast_tumor_sample_TL20070522_5_E3	Diploid
				GSM513401	breast_tumor_sample_TL20070522_5_E5	Diploid
				GSM513403	breast_tumor_sample_TL20070522_5_F1	Diploid
				GSM513405	breast_tumor_sample_TL20070522_5_F3	Diploid
				GSM513407	breast_tumor_sample_TL20070522_5_F5	Diploid
				GSM513409	breast_tumor_sample_TL20070522_5_G1	Diploid
				GSM513411	breast_tumor_sample_TL20070522_5_G3	Diploid
				GSM513413	breast_tumor_sample_TL20070522_5_G5	Single aberration
				GSM513415	breast_tumor_sample_TL20070522_5_H1	Diploid
				GSM513417	breast_tumor_sample_TL20070522_5_H3	Diploid
				GSM513419	breast_tumor_sample_TL20070522_5_H5	Diploid
GSE23938	MMTV	FVB/N	-	GSM589968	MMTV-H2N 1	Single aberration
				GSM589969	MMTV-H2N 2	Diploid
				GSM589970	MMTV-H2N 3	Diploid
				GSM589971	MMTV-H2N 4	Diploid
				GSM589972	MMTV-H2N 5	Diploid
GSE25488	?	FVB/N	-	GSM626509	Her2/Neu mammary tumor rep 1	Diploid
				GSM626510	Her2/Neu mammary tumor rep 2	Diploid
				GSM626511	Her2/Neu mammary tumor rep 3	Diploid
				GSM626512	Her2/Neu mammary tumor rep 4	Diploid
				GSM626513	Her2/Neu mammary tumor rep 5	Single aberration
GSE15904	MMTV	FVB/N	-	GSM399134	Neu (315)	Diploid
				GSM399135	Neu (380)	Multiple aberrations
				GSM399136	Neu (540)	Diploid
				GSM399137	Neu (770)	Multiple aberrations
				GSM399138	Neu (772)	Diploid
				GSM399139	Neu (5814)	Diploid
				GSM399140	Neu (5815)	Diploid
				GSM399141	Neu (5816)	Diploid
				GSM399142	Neu (5816-2)	Diploid
				GSM399143	Neu (5818)	Diploid
				GSM399144	Neu (5819)	Diploid
				GSM399145	Neu (5846)	Single aberration
				GSM399146	Neu (5847)	Single aberration
				GSM399147	Neu (5849)	Single aberration
				GSM399148	Neu (7006)	Diploid
				GSM399149	Neu (7311)	Diploid
				GSM399150	Neu (7313)	Single aberration
				GSM399151	Neu (7582)	Diploid
				GSM399152	Neu (9115)	Diploid
				GSM399153	Neu (9117)	Diploid
				GSM399154	Neu (9168)	Diploid
GSE29590	MMTV	FVB	-	GSM732615	MMTV-Neu N251 Tumor, CD24- fraction	Diploid
				GSM732616	MMTV-Neu N251 Tumor, TIC fraction	Diploid
				GSM732617	MMTV-Neu N260 Tumor, CD24- fraction	Diploid
				GSM732618	MMTV-Neu N260 Tumor, TIC fraction	Diploid
				GSM732619	MMTV-Neu N283 Tumor, CD24- fraction	Diploid
				GSM732620	MMTV-Neu N283 Tumor, TIC fraction	Diploid
				GSM732621	MMTV-Neu N222+229 Tumor, CD24- fraction	Diploid
				GSM732622	MMTV-Neu N222+229 Tumor, TIC fraction	Diploid
GSE39955	MMTV	Mixed	-	GSM982192	MMTV-Neu primary tumor N222	Diploid
				GSM982193	MMTV-Neu primary tumor N240	Diploid
				GSM982194	MMTV-Neu primary tumor N242	Diploid
GSE2528	MMTV	FVB/N	-	GSM48236	Tumor_Ker22	Diploid
				GSM48237	Tumor_Ker24	Single aberration
				GSM48238	Tumor_Ker26	Diploid
				GSM48239	Tumor_Ker50	Diploid
				GSM48240	Tumor_Ker52	Diploid
				GSM48241	Tumor_setB_Ker80	Diploid
				GSM48243	Tumor_setB_Ker81	Diploid
GSE29616	MMTV	FVB/N	-	GSM733926	Primary MMTV-Neu Tumor N86	Diploid
				GSM733927	Primary MMTV-Neu Tumor N133	Diploid
				GSM733928	Primary MMTV-Neu Tumor N135	Diploid
				GSM733929	Primary MMTV-Neu Tumor N147	Diploid
				GSM733930	Primary MMTV-Neu Tumor N182	Diploid
			Transplatation of Lin- cells into receipient mice	GSM733931	Secondary MMTV-Neu Tumor WT575	Diploid
				GSM733932	Secondary MMTV-Neu Tumor WT636	Diploid
				GSM733933	Secondary MMTV-Neu Tumor WT562	Single aberration
				GSM733934	Secondary MMTV-Neu Tumor WT573	Diploid
				GSM733935	Secondary MMTV-Neu Tumor WT583	Diploid
				GSM733936	Secondary MMTV-Neu Tumor WT592	Multiple aberrations
				GSM733937	Secondary MMTV-Neu Tumor WT593	Diploid
				GSM733938	Secondary MMTV-Neu Tumor WT596	Diploid
				GSM733939	Secondary MMTV-Neu Tumor WT614	Single aberration
				GSM733940	Secondary MMTV-Neu Tumor WT620	Diploid
				GSM733941	Secondary MMTV-Neu Tumor WT641	Diploid
GSE3165	MMTV	FVB/N	-	GSM69610	FVB_MMTV_Neu_#404_GREEN	Diploid
				GSM69611	FVB_MMTV_Neu_7-6-99_GREEN	Diploid
				GSM69612	FVB_MMTV_Neu_8-2-99_GREEN	Diploid
				GSM69613	FVB_MMTV_Neu_CA01_416A_CHURCHILL	Diploid
				GSM69614	FVB_MMTV_Neu_CA01_416C_repeat_CHURCHILL	Diploid
				GSM69615	FVB_MMTV_Neu_CA01_431A_CHURCHILL	Diploid
				GSM69616	FVB_MMTV_Neu_CA01_432A_CHURCHILL	Diploid
				GSM80426	FVB_MMTV_Neu_CA05_861A_CHURCHILL	Diploid
				GSM80427	FVB_MMTV_Neu_CA05_875A_CHURCHILL	Diploid
				GSM80450	FVB_MMTV_Neu_69331_USARY	Diploid
GSE15632	MMTV-NIC	FVB/N	Stat3-/-	GSM391321	Stat3flx/flx/NIC ID # 1487	Single aberration
				GSM391322	Stat3flx/flx/NIC ID # 2122	Single aberration
				GSM391323	Stat3flx/flx/NIC ID # 2130	Diploid
				GSM391324	Stat3flx/flx/NIC ID # 260	Diploid
				GSM391325	Stat3flx/flx/NIC ID # 819	Diploid
	MMTV-NIC		-	GSM391326	Stat3wt/wt/NIC Pool 1	Diploid
				GSM391327	Stat3wt/wt/NIC Pool 2	Diploid
				GSM391328	Stat3wt/wt/NIC Pool 3	Diploid
GSE18996	MMTV-NIC	FVB/N	-	GSM469936	Tumor1_replicate_1	Diploid
				GSM469937	Tumor2_replicate_1	Diploid
				GSM469938	Tumor3_replicate_1	Diploid
				GSM469939	Tumor4_replicate_1	Diploid
				GSM469940	Tumor5_replicate_1	Diploid
				GSM469941	Tumor6_replicate_1	Diploid
				GSM469942	Tumor7_replicate_1	Diploid
				GSM469943	Tumor8_replicate_1	Diploid
				GSM469944	Tumor1_replicate_2	Diploid
				GSM469945	Tumor2_replicate_2	Diploid
				GSM469946	Tumor3_replicate_2	Diploid
				GSM469947	Tumor4_replicate_2	Diploid
GSE42640	MMTV	FVB/N	-	GSM1046714	FVB_MMTV_Neu_116843-2_untreated_GMurrow	Diploid
GSE37954	Endogenous Her2 promoter	FVB/N	-	GSM930833	ErbB2 tumor TKI.5710.Cy5	Single aberration
				GSM930899	ErbB2 tumor TKI.5901.Cy5	Diploid
				GSM930901	ErbB2 tumor TKI.5906.Cy5	Diploid
				GSM930904	ErbB2 tumor TKI.1498.Cy5	Diploid
				GSM930907	ErbB2 tumor TKI.6297.Cy5	Diploid
GSE7595	MMTV	C57Bl6	-	GSM183668	NDL25p1	Diploid
				GSM183669	NDL25p2	Diploid
				GSM183670	YBp1	Diploid
				GSM183671	YBp2	Diploid
				GSM183672	YCp1	Diploid
				GSM183673	YCp2	Diploid
				GSM183674	YDp1	Diploid
				GSM183675	YDp2	Diploid
				GSM183676	YEp1	Diploid
				GSM183677	YEp2	Diploid
				GSM183678	NYPDp1	Diploid
				GSM183679	NYPDp2	Diploid
GSE27101	MMTV	Balb/C	-	GSM662245	FVB_MMTV_Neu_110277_PEROU	Diploid
				GSM662246	FVB_MMTV_Neu_110288_PEROU	Diploid
				GSM662247	FVB_MMTV_Neu_116913_PEROU	Diploid
				GSM662248	FVB_MMTV_Neu_116916_PEROU	Diploid
				GSM662249	FVB_MMTV_Neu_116922_PEROU	Diploid
				GSM662250	FVB_MMTV_Neu_117391_PEROU	Diploid
GSE20280	MMTV	FVB/N	-	GSM508474	LCM mammary gland tumor from Her2/Neu mouse #4	Diploid
				GSM508475	LCM mammary gland tumor from Her2/Neu mouse #6	Diploid
				GSM508476	LCM mammary gland tumor from Her2/Neu mouse #12	Diploid
GSE13916	MMTV-NIC	FVB/N	-	GSM350408	NIC tumor T.NICp1.Tumor.Cy5	Diploid
				GSM350409	NIC tumor T.NICp2.Tumor.Cy5	Diploid

## Sheet: SV40Tag
Study Accession Number	Delivery Method (Promoter Used)	Genetic Background	Additional perturbations or treatments	Sample Accession Number	Sample Name	Status of Aneuploidy and Large CNAs
GSE23938	C3(1)	FVB/N	-	GSM589959	C3TAg 1	Multiple aberrations
				GSM589960	C3TAg 2	Multiple aberrations
				GSM589961	C3TAg 3	Multiple aberrations
				GSM589962	C3TAg 4	Multiple aberrations
				GSM589963	C3TAg 5	Multiple aberrations
GSE50813	C3(1)	FVB/N	-	GSM1230260	20 weeks tumor Mammary22	Diploid
				GSM1230261	20 weeks tumor Mammary23	Single aberration
				GSM1230262	20 weeks tumor Mammary24	Multiple aberrations
				GSM1230263	20 weeks tumor Mammary31	Multiple aberrations
GSE21444	WAP	C57Bl6	-	GSM536027	invasive breast tumor, Rep. 1	Single aberration
				GSM536028	invasive breast tumor, Rep. 2	Multiple aberrations
				GSM536029	invasive breast tumor, Rep. 3	Multiple aberrations
				GSM536030	invasive breast tumor, Rep. 4	Single aberration
				GSM536031	invasive breast tumor, Rep. 5	Multiple aberrations
GSE553395	WAP-SV40 X mutp53 (GOF)	Balb/C	p53 GOF mut	GSM1290799	G3-NP8_11304-3	Single aberration
				GSM1290800	G3-NP8_12108-5	Multiple aberrations
				GSM1290801	G3-NP8_12109-1	Single aberration
				GSM1290802	G3-NP8_12192-8	Multiple aberrations
				GSM1290803	G3-NP8_12212-2	Multiple aberrations
				GSM1290804	G4-NP8_12192-2	Single aberration
				GSM1290805	G3-NP8-W10_11445-2	Diploid
				GSM1290806	G3-NP8-W10_11551-2	Multiple aberrations
				GSM1290807	G3-NP8-W10_11560-1	Diploid
				GSM1290808	G4-NP8-W10_11445-7	Diploid
				GSM1290809	G4-NP8-W10_11461-2	Multiple aberrations
				GSM1290810	G4-NP8-W10_11551-6	Diploid
GSE29117	WAP	Balb/C	-	GSM721085	12030-4	Multiple aberrations
				GSM721086	12271-5	Multiple aberrations
				GSM721087	12159-6	Single aberration
				GSM721101	10864-6	Multiple aberrations
				GSM721106	11096-3	Multiple aberrations
				GSM721104	11084-6	Multiple aberrations
				GSM721088	10667-2	Multiple aberrations
				GSM721089	10811-2	Multiple aberrations
				GSM721102	10911-7	Multiple aberrations
				GSM721107	11155-4	Multiple aberrations
				GSM721090	11885-2	Multiple aberrations
				GSM721108	11155-7	Multiple aberrations
				GSM721091	11885-5	Diploid
				GSM721092	12108-5	Multiple aberrations
				GSM721093	12192-8	Multiple aberrations
				GSM721094	12212-2	Multiple aberrations
				GSM721109	11191-2	Multiple aberrations
				GSM721099	12109-1	Single aberration
				GSM721105	11089-1	Multiple aberrations
				GSM721100	10760-8	Multiple aberrations
				GSM721095	11304-3	Multiple aberrations
				GSM721096	10870-6	Single aberration
				GSM721097	12192-2	Multiple aberrations
				GSM721098	11093-8	Single aberration
				GSM721103	11043-4	Multiple aberrations
GSE25488	C3(1)	FVB	-	GSM626530	mammary tumor tissue rep1	Multiple aberrations
				GSM626531	mammary tumor tissue rep2	Multiple aberrations
				GSM626532	mammary tumor tissue rep3	Multiple aberrations
				GSM626533	mammary tumor tissue rep4	Multiple aberrations
				GSM626534	mammary tumor tissue rep5	Multiple aberrations
GSE6246	WAP	NMRI	-	GSM143908	583 tumor 1: WAP-SVT/t breast cancer	Diploid
				GSM143909	585pos1 tumor 2: WAP-SVT/t breast cancer	Multiple aberrations
				GSM143911	597pos7 tumor 3: WAP-SVT/t breast cancer	Single aberration
GSE3165	WAP	Balb/C	-	GSM69584	BALB_TgWAPT121_KS555	Diploid
				GSM69585	BALB_TgWAPT121_KS556	Diploid
		BDF1		GSM69586	BDF1_TgWAPT121p53het_KS581_Solid	Diploid
				GSM69587	BDF1_TgWAPT121_KS580_Spindle&Angiogenesis	Multiple aberrations
				GSM69588	BDF1_TgWapT121_KS643_Solid	Diploid
				GSM69589	BDF1_TgWAPT121_KS644_Solid+Gland	Diploid
				GSM80449	BDF1_WAP_T121_KS150_SIMIN	Diploid
	C3(1)	FVB/N		GSM69590	FVB_C3(1)_Tag_#72_GREEN	Diploid
				GSM69591	FVB_C3(1)_Tag_#74_GREEN	Diploid
				GSM69592	FVB_C3(1)_Tag_#76_GREEN	Single aberration
				GSM69593	FVB_C3(1)_Tag_#84_GREEN	Single aberration
				GSM69594	FVB_C3(1)_Tag_#86_GREEN	Diploid
				GSM69595	FVB_C3(1)_Tag_E29_1A_614_BROWN	Diploid
				GSM69596	FVB_C3(1)_Tag_E29_2A_632_BROWN	Multiple aberrations
				GSM69597	FVB_C3(1)_Tag_E29_5A_645_BROWN	Multiple aberrations
	WAP	C57Bl6		GSM80431	C57BL_6J_Wap_Tag_CA_224A_CHURCHILL	Multiple aberrations
				GSM80433	C57BL_6J_Wap_Tag_CA_215A_CHURCHILL	Multiple aberrations
				GSM80434	C57BL_6J_Wap_Tag_CA_213A_CHURCHILL	Multiple aberrations
				GSM80455	C57BL_6J_Wap_Tag_CA_226A_CHURCHILL	Multiple aberrations
				GSM80457	C57BL_6J_Wap_Tag_CA_226B_CHURCHILL	Diploid
GSE42640	C3(1)	C57Bl6	-	GSM1046472	FVB_C3(1)-Tag_116966_untreated_GMurrow	Single aberration
	C3(1)	FVB	-	GSM1046473	FVB_C3(1)-Tag_117485_untreated_GMurrow	Multiple aberrations
				GSM1046474	FVB_C3(1)-Tag_117733_untreated_GMurrow	Single aberration
				GSM1046475	FVB_C3(1)-Tag-120209_no_treatment_Perou	Diploid
	C3(1)	FVB/C57Bl6	-	GSM1046476	FVB_C57Bl6_C3(1)_Tag_117122_HERSCH	Single aberration
GSE27101	C3(1)	FVB	-	GSM662237	FVB_C3(1)-Tag-120555_PEROU	Diploid
				GSM662238	FVB_C3(1)-Tag-121415_PEROU	Multiple aberrations
				GSM662239	FVB_C3(1)-Tag_116409C_PEROU	Diploid
				GSM662240	FVB_C3(1)-Tag_116410B_PEROU	Diploid
				GSM662241	FVB_C3(1)-Tag_117338-1_PEROU	Diploid
				GSM662242	FVB_C3(1)-Tag_117517_PEROU	Single aberration
				GSM662243	FVB_C3(1)-Tag_120157_PEROU	Multiple aberrations
				GSM662244	FVB_C3(1)-Tag_123049_PEROU	Diploid
GSE8666	C3(1)	FVB	-	GSM214850	FVB.MT.1	Single aberration
				GSM214851	FVB.MT.2	Single aberration
				GSM214852	FVB.MT.3	Multiple aberrations
				GSM214853	FVB.MT.4	Multiple aberrations

## Sheet: Wnt
Study Accession Number	Delivery Method (Promoter Used)	Genetic Background	Additional perturbations or treatments	Sample Accession Number	Sample Name	Status of Aneuploidy and Large CNAs
GSE23938	MMTV	FVB/N	-	GSM589985	MMTV-Wnt 1	Single aberration
				GSM589986	MMTV-Wnt 2	Diploid
				GSM589988	MMTV-Wnt 4	Diploid
GSE8828	MMTV	FVB/N	-	GSM219325	tumorigenic population of MMTV-Wnt-1 breast tumor, Mouse TG1	Diploid
				GSM219326	tumorigenic population of MMTV-Wnt-1 breast tumor, Mouse TG2	Diploid
				GSM219327	tumorigenic population of MMTV-Wnt-1 breast tumor, Mouse TG3	Single aberration
				GSM219328	nontumorigenic population of MMTV-Wnt-1 breast tumor, Mouse TG1	Diploid
				GSM219329	nontumorigenic population of MMTV-Wnt-1 breast tumor, Mouse TG2	Diploid
				GSM219330	nontumorigenic population of MMTV-Wnt-1 breast tumor, Mouse TG3	Diploid
GSE35899	WAPCre-ΔNβcat	FVB/N	Overexpressing HGF	GSM877205	Mammospheres-DMSO-rep1 [JAH--01-S02]	Diploid
				GSM877206	Mammospheres-DMSO-rep2 [JAH--02-S03]	Diploid
				GSM877207	Mammospheres-DMSO-rep3 [JAH--03-S04]	Diploid
				GSM877208	Mammospheres-PHA-rep1 [JAH--04-S06]	Diploid
				GSM877209	Mammospheres-PHA-rep2 [JAH--05-S07]	Diploid
				GSM877210	Mammospheres-PHA-rep3 [JAH--06-S08]	Diploid
				GSM877211	Mammospheres-ICG-rep1 [JAH--07-S10]	Diploid
				GSM877212	Mammospheres-ICG-rep2 [JAH--08-S11]	Diploid
				GSM877213	Mammospheres-ICG-rep3 [JAH--09-S12]	Diploid
				GSM877214	Mammospheres-DMSO-rep1 [JHO-5-01-1]	Diploid
				GSM877215	Mammospheres-DMSO-rep2 [JHO-5-02-2]	Diploid
				GSM877216	Mammospheres-DMSO-rep3 [JHO-5-03-3]	Diploid
				GSM877217	Mammospheres-PHA+ICG-rep1 [JHO-5-04-4]	Diploid
				GSM877218	Mammospheres-PHA+ICG-rep2 [JHO-5-05-5]	Diploid
				GSM877219	Mammospheres-PHA+ICG-rep3 [JHO-5-06-6]	Diploid
GSE43825	K5ΔNβcat	C57Bl6	-	GSM1071717	K5ΔNβcat mice tumor 1	Diploid
				GSM1071718	K5ΔNβcat mice tumor 2	Diploid
				GSM1071719	K5ΔNβcat mice tumor 3	Diploid
				GSM1071720	K5ΔNβcat mice tumor 4	Diploid
				GSM1071721	K5ΔNβcat mice tumor 5	Diploid
				GSM1071722	K5ΔNβcat mice tumor 6	Diploid
				GSM1071723	K5ΔNβcat mice tumor 7	Diploid
				GSM1071724	K5ΔNβcat mice tumor 8	Diploid
				GSM1071725	K5ΔNβcat mice tumor 9	Diploid
				GSM1071726	K5ΔNβcat mice tumor 10	Diploid
				GSM1071727	K5ΔNβcat mice tumor 11	Diploid
GSE3165	MMTV	FVB/N	-	GSM69622	FVB_MMTV_Wnt1_CA02_467A_CHURCHILL	Diploid
				GSM69623	FVB_MMTV_Wnt1_CA02_478A_CHURCHILL	Diploid
				GSM69624	FVB_MMTV_Wnt1_CA02_486A_CHURCHILL	Diploid
				GSM69625	FVB_MMTV_Wnt1_CA02_493A_CHURCHILL	Diploid
				GSM69626	FVB_MMTV_Wnt1_CA02_506A_CHURCHILL	Multiple aberrations
				GSM69627	FVB_MMTV_Wnt1_CA02_570A_CHURCHILL	Single aberration
				GSM69628	FVB_MMTV_Wnt1_CA02_570B_CHURCHILL	Diploid
				GSM69629	FVB_MMTV_Wnt1_CA03_587A_CHURCHILL	Diploid
				GSM69630	FVB_MMTV_Wnt1_CA03_634A_CHURCHILL	Diploid
				GSM80429	FVB_MMTV_Wnt1_CA04_676A_CHURCHILL	Diploid
				GSM80454	FVB_MMTV_Wnt1_CA04_683A_CHURCHILL	Diploid
GSE42640	MMTV	C57Bl6	-	GSM1046741	FVB_MMTV_Wnt1_119265-2_cn_Usary	Diploid
				GSM1046749	FVB_MMTV_Wnt1_531_USARY	Diploid
GSE17916	MMTV	FVB	-	GSM447004	FVB_MMTV_Wnt1_2406.4R_Rosen	Diploid
				GSM447559	FVB_MMTV_Wnt1_2494.2L_Rosen	Diploid
				GSM447560	FVB_MMTV_Wnt1_2495_1L_Rosen	Diploid
				GSM447561	FVB_MMTV_Wnt1_2543-4L_Rosen	Diploid
				GSM447562	FVB_MMTV_Wnt1_3065_Rosen	Diploid
				GSM447563	FVB_MMTV_Wnt1_3718.3R_Rosen	Diploid

## Sheet: Etv6-Ntrk3
Study Accession Number	Delivery Method (Promoter Used)	Genetic Background	Additional perturbations or treatments	Sample Accession Number	Sample Name	Status of Aneuploidy and Large CNAs
GSE9355	WAP-Cre	TEA175	-	GSM238339	mammary tumor CR115, unsorted, replicate 1	Diploid
				GSM238340	mammary tumor CR90-1, transplanted, unsorted	Multiple aberrations
				GSM238341	mammary tumor CR115, unsorted, replicate 2	Diploid
				GSM238342	mammary tumor CR90-2, transplanted, unsorted	Multiple aberrations
				GSM238343	mammary tumor B459L, unsorted	Multiple aberrations
				GSM238344	mammary tumor B459U, unsorted	Single aberration
				GSM238345	mammary tumor C117T1, unsorted	Multiple aberrations
				GSM238346	mammary tumor C117T3, unsorted	Single aberration
				GSM238347	mammary tumor C117T5, unsorted	Single aberration
				GSM238348	mammary tumor C117T6, unsorted	Diploid
				GSM238349	mammary tumor CR115-3, transplanted, unsorted	Single aberration
				GSM238350	mammary tumor CR115-4, transplanted, unsorted	Single aberration
				GSM238351	mammary tumor C231T1, unsorted	Multiple aberrations
				GSM238352	mammary tumor D481, unsorted	Diploid
				GSM238353	mammary tumor D14T1, unsorted	Single aberration
				GSM238354	mammary tumor D14T2, unsorted	Multiple aberrations
				GSM238355	mammary tumor D206T1, unsorted	Diploid
				GSM238356	mammary tumor D206T2, unsorted	Single aberration
				GSM238357	mammary tumor D279T1, unsorted	Diploid
				GSM238358	mammary tumor C393T1, unsorted	Single aberration
				GSM238359	mammary tumor C395T2, unsorted	Single aberration
				GSM238360	mammary tumor C395T5, unsorted	Single aberration
				GSM238361	mammary tumor D9, unsorted	Diploid
				GSM238362	mammary tumor D203T1, unsorted	Diploid
				GSM238363	mammary tumor D254T1, unsorted	Diploid
				GSM238364	mammary tumor D254T2, unsorted	Diploid
				GSM238365	mammary tumor E93T1, unsorted	Multiple aberrations
				GSM238369	mammary tumor F464T, sorted	Single aberration
				GSM238370	mammary tumor F405T, sorted	Single aberration
				GSM238371	mammary tumor E344T, sorted	Single aberration
				GSM238372	mammary tumor D279T1P2, transplanted, sorted	Diploid
				GSM238373	mammary tumor D279T2P2, transplanted, sorted	Diploid
				GSM238374	mammary tumor E344T2P1, transplanted, sorted	Single aberration
				GSM238375	mammary tumor F402TP2, transplanted, sorted	Diploid
				GSM238383	mammary tumor F433T1, sorted	Diploid
				GSM238384	mammary tumor F433T3, sorted	Single aberration
				GSM238385	mammary tumor F433T4, sorted	Single aberration
				GSM238386	mammary tumor F433T4P1, transplanted, sorted	Multiple aberrations
				GSM238387	mammary tumor G421T1, sorted	Multiple aberrations
				GSM238388	mammary tumor D396TP3, transplanted, sorted	Diploid
				GSM238389	mammary tumor D279T1P4, transplanted, sorted	Diploid
				GSM238379	mammary tumor G294T, sorted	Diploid
GSE9343	WAP-Cre	Mixed	-	GSM237856	MIXED_Wap_Cre_ETV6_NTRK3_C117T1_ORKIN	Multiple aberrations
				GSM237857	MIXED_Wap_Cre_ETV6_NTRK3_C393T1_ORKIN	Diploid
				GSM237858	MIXED_Wap_Cre_ETV6_NTRK3_C395T5_ORKIN	Single aberration
				GSM237859	MIXED_Wap_Cre_ETV6_NTRK3_CR115_ORKIN	Diploid
				GSM237860	MIXED_Wap_Cre_ETV6_NTRK3_CR90-1_ORKIN	Single aberration
				GSM237861	MIXED_Wap_Cre_ETV6_NTRK3_D14T1_ORKIN	Single aberration
				GSM237862	MIXED_Wap_Cre_ETV6_NTRK3_D14T2_ORKIN	Diploid
				GSM237863	MIXED_Wap_Cre_ETV6_NTRK3_D203T1_ORKIN	Diploid
				GSM237864	MIXED_Wap_Cre_ETV6_NTRK3_D254T1_ORKIN	Diploid
				GSM237865	MIXED_Wap_Cre_ETV6_NTRK3_D279T1_ORKIN	Diploid
				GSM237866	MIXED_Wap_Cre_ETV6_NTRK3_D481_ORKIN	Diploid
				GSM237867	MIXED_Wap_Cre_ETV6_NTRK3_E93T1_ORKIN	Multiple aberrations

## Sheet: Pten(null)
Study Accession Number	Delivery Method (Promoter Used)	Genetic Background	Additional perturbations or treatments	Sample Accession Number	Sample Name	Status of Aneuploidy and Large CNAs
E-MEXP-3663	Germline	C57Bl6	-	S0477F002.CEL	PTEN.7136	Diploid
				S0477F008.CEL	PTEN.7137	Diploid
				S0477F005.CEL	PTEN.7143	Single aberration
				S0477F004_2.CEL	PTEN.722	Diploid
				S0477F003.CEL	PTEN.783	Single aberration
				S0477F007.CEL	PTEN.810	Single aberration
				S0513F026.CEL	PTEN.843	Diploid
				S0477F006.CEL	PTEN.846	Single aberration
				S0513F012.CEL	PTEN.852	Diploid
				S0513F007.CEL	PTEN.865	Diploid
				S0513F021.CEL	PTEN.877	Diploid
				S0513F015.CEL	PTEN.905	Diploid
				S0477F001.CEL	PTEN.908	Single aberration
				S0513F045.CEL	PTEN.914	Diploid
				S0513F005.CEL	PTEN.923	Diploid
				S0513F029.CEL	PTEN.924	Diploid
				S0513F043.CEL	PTEN.925	Single aberration
				S0513F002.CEL	PTEN.926	Diploid
				S0513F023.CEL	PTEN.928.1	Diploid
				S0513F022.CEL	PTEN.935	Diploid
				S0513F018.CEL	PTEN.944	Diploid
	Germline		p53+/-	1005.CEL	PTEN_P53.1005	Multiple aberrations
				1007.CEL	PTEN_P53.1007	Multiple aberrations
				1009.CEL	PTEN_P53.1009	Multiple aberrations
				1020.CEL	PTEN_P53.1020	Multiple aberrations
				1022.CEL	PTEN_P53.1022	Multiple aberrations
				1023.CEL	PTEN_P53.1023	Multiple aberrations
				1025.CEL	PTEN_P53.1025	Multiple aberrations
				1148.CEL	PTEN_P53.1148	Multiple aberrations
				1149.CEL	PTEN_P53.1149	Multiple aberrations
				1162.CEL	PTEN_P53.1162	Multiple aberrations
GSE39955	MMTV-Cre	Mixed	-	GSM982201	MMTV-Cre:PTEN primary tumor CP200	Diploid
				GSM982202	MMTV-Cre:PTEN primary tumor CP207	Diploid
				GSM982203	MMTV-Cre:PTEN primary tumor CP221	Diploid
				GSM982204	MMTV-Cre:PTEN primary tumor CP225	Diploid
				GSM982205	MMTV-Cre:PTEN primary tumor CP227	Single aberration
				GSM982206	MMTV-Cre:PTEN primary tumor CP243	Diploid
				GSM982207	MMTV-Cre:PTEN primary tumor CP71	Multiple aberrations
				GSM982208	MMTV-Cre:PTEN primary tumor TCP75	Diploid
				GSM982209	MMTV-Cre:PTEN primary tumor TCP96	Diploid
	WAP-Cre			GSM982218	WAP-Cre:PTEN primary tumor P196	Diploid
				GSM982219	WAP-Cre:PTEN primary tumor PW104	Diploid
				GSM982220	WAP-Cre:PTEN primary tumor PW105	Single aberration
				GSM982221	WAP-Cre:PTEN primary tumor PW153	Diploid
				GSM982222	WAP-Cre:PTEN primary tumor PW19	Diploid
				GSM982223	WAP-Cre:PTEN primary tumor PW28	Multiple aberrations
				GSM982224	WAP-Cre:PTEN primary tumor PW3	Diploid
				GSM982225	WAP-Cre:PTEN primary tumor PW83	Diploid
				GSM982226	WAP-Cre:PTEN primary tumor PW96	Diploid

## Sheet: Brca1(null)
Study Accession Number	Delivery Method (Promoter Used)	Genetic Background	Additional perturbations or treatments	Sample Accession Number	Sample Name	Status of Aneuploidy and Large CNAs
GSE23938	Germline	FVB/N	p53+/-	GSM589989	Brca1-/-p53+/- 1	Multiple aberrations
				GSM589990	Brca1-/-p53+/- 2	Diploid
				GSM589991	Brca1-/-p53+/- 3	Multiple aberrations
				GSM589992	Brca1-/-p53+/- 4	Multiple aberrations
				GSM589993	Brca1-/-p53+/- 5	Diploid
E-MEXP-3663	Germline	C57Bl6	-	S0372F004.CEL	BRCA1.14	Multiple aberrations
				S0372F005.CEL	BRCA1.15	Multiple aberrations
				S0372F003.CEL	BRCA1.16	Single aberration
				S0372F001.CEL	BRCA1.18	Multiple aberrations
				S0372F006.CEL	BRCA1.19	Single aberration
				S0413F003.CEL	BRCA1.24	Diploid
				S0413F002.CEL	BRCA1.25	Single aberration
				S0513F044.CEL	BRCA1.3265	Single aberration
				S0372F002.CEL	BRCA1.36	Single aberration
				S0513F033.CEL	BRCA1.4602	Single aberration
				S0513F039.CEL	BRCA1.4603	Diploid
				S0413F006.CEL	BRCA1.7.1	Multiple aberrations
				S0413F004a_2.CEL	BRCA1.7.2	Diploid
				S0513F009.CEL	BRCA1.7142	Diploid
				S0513F032.CEL	BRCA1.7148	Multiple aberrations
				S0513F028.CEL	BRCA1.7161	Multiple aberrations
				S0513F017.CEL	BRCA1.7164	Single aberration
				S0513F010.CEL	BRCA1.7165	Diploid
				S0513F006.CEL	BRCA1.7169	Single aberration
				S0413F001.CEL	BRCA1.8	Single aberration
				S0413F005.CEL	BRCA1.9	Diploid
GSE25488	BRCA1-/- p53+/+	FVB/N	-	GSM626495	brca ko p53 WT tumor rep 1	Multiple aberrations
				GSM626496	brca ko p53 WT tumor rep 2	Diploid
				GSM626497	brca ko p53 Wt tumor rep 3	Multiple aberrations
				GSM626498	brca ko p53 WT tumor rep 4	Multiple aberrations
				GSM626499	brca ko p53 WT tumor rep 5	Single aberration
GSE3165	MMTV-Cre	C57Bl6	p53+/-	GSM80430	C57Bl6_MMTV_Cre_BRCA1CoCo_p53het_108b_FURTH	Single aberration
				GSM80435	C57Bl6_MMTV_Cre_BRCA1CoCo_p53het_106c1_FURTH	Multiple aberrations
				GSM80436	C57Bl6_MMTV_Cre_BRCA1CoCo_p53het_88c1_FURTH	Multiple aberrations
				GSM80437	C57Bl6_MMTV_Cre_BRCA1CoCo_p53het_88a2_FURTH	Diploid
				GSM80443	C57Bl6_MMTV_Cre_BRCA1CoCo_p53het_129_FURTH	Multiple aberrations
				GSM80444	C57Bl6_MMTV_Cre_BRCA1CoCo_p53het_172d_FURTH	Multiple aberrations
				GSM80445	C57Bl6_MMTV_Cre_BRCA1CoCo_p53het_145a2_FURTH	Multiple aberrations
				GSM80446	C57Bl6_MMTV_Cre_BRCA1CoCo_p53het_96b_FURTH	Multiple aberrations
				GSM80447	C57Bl6_MMTV_Cre_BRCA1CoCo_p53het_113a_FURTH	Single aberration
				GSM80448	C57Bl6_MMTV_Cre_BRCA1CoCo_p53het_100a_FURTH	Diploid

## Sheet: Met
Study Accession Number	Delivery Method (Promoter Used)	Genetic Background	Additional perturbations or treatments	Sample Accession Number	Sample Name	Status of Aneuploidy and Large CNAs
GSE10450	MMTV	FVB/N	-	GSM262224	562T.tumor.Cy5	Diploid
				GSM262226	5156T.tumor.Cy5	Diploid
				GSM262227	4691T.tumor.Cy5	Diploid
				GSM262232	5154T.tumor.Cy5	Diploid
				GSM262234	3229T.tumor.Cy5	Diploid
				GSM262235	5033T.tumor.Cy5	Diploid
				GSM262236	4164T.tumor.Cy5	Diploid
				GSM262239	559T.tumor.Cy5	Diploid
				GSM262241	6696T.tumor.Cy5	Diploid
				GSM262583	5612T.tumor.Cy5.45k	Single aberration
				GSM262584	4425T.tumor.Cy5.45k	Diploid
				GSM262587	4695T.tumor.Cy5.45k	Diploid
				GSM262588	5033T4.tumor.Cy5.45k	Single aberration
				GSM262591	5482T.tumor.Cy5.45k	Diploid
				GSM262667	567T.tumor.Cy5.45k	Single aberration
				GSM262668	4164T.tumor.Cy5.45k	Diploid
GSE41601	MMTV	FVB/N	p53+/-	GSM1019965	Tumor_MetTrp53_TA65	Single aberration
				GSM1019966	Tumor_MetTrp53_TA1005	Single aberration
				GSM1019970	Tumor_MetTrp53_TA1004	Multiple aberrations
				GSM1019973	Tumor_MetTrp53_TA899	Multiple aberrations
				GSM1019974	Tumor_MetTrp53_TA1471	Multiple aberrations
				GSM1019976	Tumor_MetTrp53_TA1129	Multiple aberrations
				GSM1019978	Tumor_MetTrp53_TA66	Multiple aberrations
				GSM1019980	Tumor_MetTrp53_TA1221	Multiple aberrations
				GSM1019981	Tumor_MetTrp53_TA1034	Single aberration
				GSM1019985	Tumor_MetTrp53_TA646	Single aberration
				GSM1019993	Tumor_MetTrp53_TA4328	Single aberration
				GSM1019997	Tumor_MetTrp53_TA4716	Single aberration
				GSM1019999	Tumor_MetTrp53_TA2244	Multiple aberrations
				GSM1020002	Tumor_MetTrp53_TA2843	Multiple aberrations
			-	GSM1019967	Tumor_Met_T6030	Multiple aberrations
				GSM1019968	Tumor_Met_T5154	Multiple aberrations
				GSM1019972	Tumor_Met_T4695	Diploid
				GSM1019977	Tumor_Met_T4425	Diploid
				GSM1019982	Tumor_Met_T5482	Single aberration
				GSM1019983	Tumor_Met_T6696	Single aberration
				GSM1019986	Tumor_Met_T5033	Single aberration
				GSM1019987	Tumor_Met_T5156	Single aberration

[truncated: 2 more sheets: Pik3ca(mut), Other Models]
