# Supplementary material for: The landscape of chromosomal aberrations in breast cancer mouse models reveals driver-specific routes to tumorigenesis
Source: Nat Commun. 2016 Jul 4;7:12160. doi: 10.1038/ncomms12160 (PMC4932194; doi:10.1038/ncomms12160)
Supplement: Supplementary Data 3 — List of normal mammary tissue samples. [file ncomms12160-s4.xls]

## Sheet: Normal tissue from control mice
Supplementary Data 3: List of normal mammary tissue samples
Study Accession Number	Genetic Background	Tissue type	Sample Accession Number	Sample Name	Status of Aneuploidy and Large CNAs
GSE20465	FVB/N	Breast/mammary	GSM513372	normal breast from control mouse_sample_TL20070522_5_A2	Diploid
			GSM513374	normal breast from control mouse_sample_TL20070522_5_A4	Diploid
			GSM513376	normal breast from control mouse_sample_TL20070522_5_A6	Diploid
			GSM513380	normal breast from control mouse_sample_TL20070522_5_B2	Diploid
			GSM513382	normal breast from control mouse_sample_TL20070522_5_B4	Diploid
			GSM513384	normal breast from control mouse_sample_TL20070522_5_B6	Diploid
			GSM513386	normal breast from control mouse_sample_TL20070522_5_C2	Diploid
			GSM513388	normal breast from control mouse_sample_TL20070522_5_C4	Diploid
			GSM513390	normal breast from control mouse_sample_TL20070522_5_C6	Diploid
			GSM513392	normal breast from control mouse_sample_TL20070522_5_D2	Diploid
			GSM513394	normal breast from control mouse_sample_TL20070522_5_D4	Diploid
			GSM513396	normal breast from control mouse_sample_TL20070522_5_D6	Diploid
			GSM513398	normal breast from control mouse_sample_TL20070522_5_E2	Diploid
			GSM513400	normal breast from control mouse_sample_TL20070522_5_E4	Diploid
			GSM513402	normal breast from control mouse_sample_TL20070522_5_E6	Diploid
			GSM513404	normal breast from control mouse_sample_TL20070522_5_F2	Diploid
			GSM513406	normal breast from control mouse_sample_TL20070522_5_F4	Diploid
			GSM513408	normal breast from control mouse_sample_TL20070522_5_F6	Diploid
			GSM513410	normal breast from control mouse_sample_TL20070522_5_G2	Diploid
			GSM513412	normal breast from control mouse_sample_TL20070522_5_G4	Diploid
			GSM513414	normal breast from control mouse_sample_TL20070522_5_G6	Diploid
			GSM513416	normal breast from control mouse_sample_TL20070522_5_H2	Diploid
			GSM513418	normal breast from control mouse_sample_TL20070522_5_H4	Diploid
			GSM513420	normal breast from control mouse_sample_TL20070522_5_H6	Diploid
GSE23938	FVB/N	Breast/mammary	GSM590000	FVB pregnant 1	Diploid
			GSM590001	FVB pregnant 2	Diploid
			GSM590002	FVB pregnant 3	Diploid
			GSM590003	FVB pregnant 4	Diploid
			GSM590004	FVB pregnant 5	Diploid
GSE3501	CF-1 X FVB/N	Breast/mammary	GSM79996	Bitransgenic mouse 5week mammary gland (normal)	Diploid
			GSM79997	Bitransgenic mouse 5week mammary gland (normal)	Diploid
			GSM79998	Bitransgenic mouse 5week mammary gland (normal)	Diploid
GSE8863	Balb/C	Breast/mammary	GSM224628	Normal_1_CD29HCD24P(MEC)	Diploid
			GSM224629	Normal_1_CD29PCD24H(MEC)	Diploid
			GSM224630	Normal_2_CD29HCD24P(MEC)	Diploid
			GSM224631	Normal_2_CD29PCD24H(MEC)	Diploid
			GSM224632	Normal_2_CD24L(MEC)	Diploid
GSE40702	C57Bl6	Breast/mammary	GSM999483	C57Bl6/J_mammary glandF_Lin-	Diploid
			GSM999484	C57Bl6/J_mammary glandF_Lin-CD29+CD24+	Diploid
			GSM999485	C57Bl6/J_mammary glandF_Lin-CD29hiCD24+	Diploid
			GSM999486	C57Bl6/J_mammary glandG_Lin-	Diploid
			GSM999487	C57Bl6/J_mammary glandG_Lin-CD29+CD24+	Diploid
			GSM999488	C57Bl6/J_mammary glandG_Lin-CD29hiCD24+	Diploid
			GSM999489	C57Bl6/J_mammary glandH_Lin-	Diploid
			GSM999490	C57Bl6/J_mammary gland_Lin-CD29+CD24+	Diploid
			GSM999491	C57Bl6/J_mammary gland_Lin-CD29hiCD24+	Diploid
GSE10193 / GSE13553	FVB/N	Breast/mammary	GSM257459	Exp 2773_control	Diploid
			GSM257460	Exp 2879_control	Diploid
			GSM257461	Exp 2880_control	Diploid
			GSM341443	Exp 2968_control	Diploid
GSE26771	FVB/N	Breast/mammary	GSM658893	MMTV-rtTA biological replicate 1 (TV01M001)	Diploid
			GSM658894	MMTV-rtTA biological replicate 2 (TV01M002)	Diploid
			GSM658895	MMTV-rtTA biological replicate 3 (TV01M003)	Diploid
			GSM658896	MMTV-rtTA biological replicate 4 (TV01M004)	Diploid
			GSM658897	MMTV-rtTA biological replicate 5 (TV01M005)	Diploid
			GSM658898	MMTV-rtTA biological replicate 6 (TV01M006)	Diploid
GSE36665	Mixed (129/J; C57BL/6)	Breast/mammary	GSM898286	WWOX Wildtype mice, biological rep1	Diploid
			GSM898287	WWOX Wildtype mice, biological rep2	Diploid
			GSM898288	WWOX Wildtype mice, biological rep3	Diploid
GSE50813	FVB/N	Breast/mammary	GSM1230240	8 weeks wild type Mammary33	Diploid
			GSM1230241	8 weeks wild type Mammary34	Diploid
			GSM1230242	8 weeks wild type Mammary35	Diploid
			GSM1230243	8 weeks wild type Mammary36	Diploid
			GSM1230244	8 weeks wild type Mammary37	Diploid
GSE43825	C57Bl6	Breast/mammary	GSM1071738	Control mice 1	Diploid
			GSM1071739	Control mice 2	Diploid
			GSM1071740	Control mice 3	Diploid
			GSM1071741	Control mice 4	Diploid
			GSM1071742	sorted basal cells Control mice 1	Diploid
			GSM1071743	sorted basal cells Control mice 2	Diploid
			GSM1071744	sorted basal cells Control mice 3	Diploid
GSE21444	Balb/C	Breast/mammary	GSM535992	breast tissue, BalbC, Rep. 1	Diploid
			GSM535993	breast tissue, BalbC, Rep. 2	Diploid
			GSM535994	breast tissue, BalbC, Rep. 3	Diploid
			GSM535995	breast tissue, BalbC, Rep. 4	Diploid
			GSM535996	breast tissue, BalbC, Rep. 5	Diploid
GSE18216	Balb/C	Breast/mammary	GSM455405	wild-type_sham-1wk_repeat_1	Diploid
			GSM455406	wild-type_sham-1wk_repeat_2	Diploid
			GSM455407	wild-type_sham-1wk_repeat_3	Diploid
			GSM455408	wild-type_10cGy-1wk_repeat_1	Diploid
			GSM455409	wild-type_10cGy-1wk_repeat_2	Diploid
			GSM455410	wild-type_10cGy-1wk_repeat_3	Diploid
			GSM455411	wild-type_10cGy-4wk_repeat_1	Diploid
			GSM455412	wild-type_10cGy-4wk_repeat_2	Diploid
			GSM455413	wild-type_10cGy-4wk_repeat_3	Diploid
E-MEXP-3663	C57Bl6	Breast/mammary	Basal1.CEL	Basal1	Diploid
			Basal2.CEL	Basal2	Diploid
			Basal3.CEL	Basal3	Diploid
			LumErNeg1.CEL	LumErNeg1	Diploid
			LumErNeg2.CEL	LumErNeg2	Diploid
			LumErNeg3.CEL	LumErNeg3	Diploid
			LumErPos1.CEL	LumErPos1	Diploid
			LumErPos2.CEL	LumErPos2	Diploid
			LumErPos3.CEL	LumErPos3	Diploid
GSE27083	FVB/N	Breast/mammary	GSM668528	mammary tissue_Wt control_untreated	Diploid
			GSM668529	mammary tissue_Wt treated with GW501516_7 days	Diploid
GSE14753	FVB/N	Breast/mammary	GSM368467	control mammary gland, biological replicate 1	Diploid
			GSM368468	control mammary gland, biological replicate 2	Diploid
			GSM368469	control mammary gland, biological replicate 3	Diploid
GSE16073	FVB/N	Breast/mammary	GSM402455	Wild type fibroblasts, biological rep1	Diploid
			GSM402456	Wild type fibroblasts, biological rep2	Diploid
			GSM402457	Wild type fibroblasts, biological rep3	Diploid
GSE25488	FVB/N	Breast/mammary	GSM626504	normal mammary tissue rep1	Diploid
			GSM626505	normal mammary tissue rep2	Diploid
			GSM626506	normal mammary tissue rep3	Diploid
			GSM626507	normal mammary tissue rep4	Diploid
			GSM626508	normal mammary tissue rep5	Diploid
GSSE15119	FVB/N	Breast/mammary	GSM377882	Mammary gland_1	Diploid
			GSM377883	Mammary gland_4	Diploid
			GSM377884	Mammary gland_6	Diploid
GSE6246	NMRI	Breast/mammary	GSM143330	NOR LAK sample III: NMRI mouse on the first day of lactation	Diploid
			GSM143697	NOR LAK sample I: NMRI mouse on the first day of lactation	Diploid
			GSM143891	NOR LAK sample II: NMRI mouse on the first day of lactation	Diploid
GSE40545	?	Breast/mammary	GSM996029	WT, rep1	Diploid
			GSM996030	WT, rep2	Diploid
			GSM996031	WT, rep3	Diploid
GSE2528	FVB/N X CF1	Breast/mammary	GSM48242	AMWT_Ker40	Diploid
			GSM48244	AMWT_Ker41	Diploid
			GSM48245	AMWT_Ker42	Diploid
GSE3165	Balb/C	Breast/Mammary	GSM69568	BALBc_NORMAL_MAMMARYGLAND_100989_SIMIN	Diploid
			GSM69572	BALBc_NORMAL_MAMMARYGLAND_100990_SIMIN	Diploid
			GSM69573	BALBc_NORMAL_MAMMARYGLAND_100991_SIMIN	Diploid
			GSM69574	BALBc_NORMAL_MAMMARYGLAND_100992_SIMIN	Diploid
			GSM69575	BALBc_NORMAL_MAMMARYGLAND_100993_SIMIN	Diploid
	FVB/N		GSM69631	FVB_NJ_NORMAL_MAMMARYGLAND_CA02_450A	Diploid
			GSM69632	FVB_NJ_NORMAL_MAMMARYGLAND_CA02_489A	Diploid
			GSM69633	FVB_NJ_NORMAL_MAMMARYGLAND_CA04_677A	Diploid
			GSM69634	FVB_NJ_NORMAL_MAMMARYGLAND_CA04_678A	Diploid
			GSM69635	FVB_NJ_NORMAL_MAMMARYGLAND_CA04_679A	Diploid
GSE42640	C57Bl6	Breast/mammary	GSM1046325	C57Bl6_Mammary_Norm_131546_GMurrow	Diploid
			GSM1046467	C57Bl6_Mammary_Norm_131547_GMurrow	Diploid
			GSM1046468	C57Bl6_Mammary_Norm_134742_GMurrow	Diploid
GSE13916	FVB/N	Breast/mammary	GSM350402	normal mammary gland FVBmg.10.Normal.Cy5	Diploid
			GSM350403	normal mammary gland FVBmg.18PI.Normal.Cy5	Diploid
GSE10450	FVB/N	Breast/mammary	GSM262225	4164N.normal.Cy5	Diploid
			GSM262228	5156N.normal.Cy5	Diploid
			GSM262229	5033N.normal.Cy5	Diploid
			GSM262230	4691N.normal.Cy5	Diploid
			GSM262231	5154N.normal.Cy5	Diploid
			GSM262233	3229N.normal.Cy5	Diploid
			GSM262237	562N.normal.Cy5	Diploid
			GSM262238	559N.normal.Cy5	Diploid
			GSM262240	6696N.normal.Cy5	Diploid
			GSM262669	3229N.normal.Cy5.45k	Diploid
GSE20280	FVB/N	Breast/mammary	GSM508472	pool of LCM benign mammary gland epithelium from two Her2/Neu strain-matched control mice replicate #1	Diploid
			GSM508473	pool of LCM benign mammary gland epithelium from two Her2/Neu strain-matched control mice replicate #2	Diploid
GSE8666	FVB/N	Breast/mammary	GSM214846	FVB.MN.1	Diploid
			GSM214847	FVB.MN.2	Diploid
			GSM214848	FVB.MN.3	Diploid
			GSM214849	FVB.MN.4	Diploid
GSE41601	FVB/N	Breast/mammary	GSM1019994	Normal_WT_NPOOL32	Diploid
			GSM1020001	Normal_WT_NPOOL14	Diploid
GSE69290	Mixed	Breast/Mammary	GSM1697149	Luminal-K8YFP-8w-1	Diploid
			GSM1697150	Luminal-K8YFP-8w-2	Diploid
			GSM1697151	Luminal-K8YFP-10m-1	Diploid
			GSM1697152	Luminal-K8YFP-10m-2	Diploid
			GSM1697153	Basal-K5YFP-8w-1	Diploid
			GSM1697154	Basal-K5YFP-8w-2	Diploid
			GSM1697155	Basal-K5YFP-10m-1	Diploid
			GSM1697156	Basal-K5YFP-10m-2	Diploid
GSE59872	FVB/C57BL6	Breast/Mammary	GSM1448790	Lgr5-creERT2 ctrl mammary glands rep1	Diploid
			GSM1448791	Lgr5-creERT2 ctrl mammary glands rep2	Diploid
			GSM1448792	Lgr5-creERT2 ctrl mammary glands rep3	Diploid
	FVB/CD1		GSM1448793	K8-creERT2 ctrl mammary glands rep1	Diploid
			GSM1448794	K8-creERT2 ctrl mammary glands rep2	Diploid
GSE59870	FVB/C57BL6	Breast/Mammary	GSM1448741	Lgr5 ctrl basal GFP neg rep1	Diploid
			GSM1448742	Lgr5 ctrl basal GFP neg rep2	Diploid
			GSM1448743	Lgr5 ctrl basal GFP neg rep3	Diploid
			GSM1448744	Lgr5 ctrl basal GFP pos rep1	Diploid
			GSM1448745	Lgr5 ctrl basal GFP pos rep2	Diploid
			GSM1448746	Lgr5 ctrl basal GFP pos rep3	Diploid
			GSM1448747	Lgr5 ctrl Lum Sca1neg GFP neg rep1	Diploid
			GSM1448748	Lgr5 ctrl Lum Sca1neg GFP neg rep2	Diploid
			GSM1448749	Lgr5 ctrl Lum Sca1neg GFP neg rep3	Diploid
			GSM1448750	Lgr5 ctrl Lum Sca1 pos GFP neg rep1	Diploid
			GSM1448751	Lgr5 ctrl Lum Sca1 pos GFP neg rep2	Diploid
			GSM1448752	Lgr5 ctrl Lum Sca1 pos GFP neg rep3	Diploid
GSE65411	FVB/CD1	Breast/Mammary	GSM1595740	K8 ctrl basal GFP neg rep1	Diploid
			GSM1595741	K8 ctrl basal GFP neg rep2	Diploid
			GSM1595742	K8 ctrl basal GFP neg rep3	Diploid
			GSM1595743	K8 ctrl Lum Sca1neg GFP neg rep1	Diploid
			GSM1595744	K8 ctrl Lum Sca1neg GFP neg rep2	Diploid
			GSM1595745	K8 ctrl Lum Sca1neg GFP neg rep3	Diploid
			GSM1595746	K8 ctrl Lum Sca1 pos GFP neg rep1	Diploid
			GSM1595747	K8 ctrl Lum Sca1 pos GFP neg rep2	Diploid
			GSM1595748	K8 ctrl Lum Sca1 pos GFP neg rep3	Diploid
GSE20465	FVB/N	Liver	GSM513422	normal liver from control mouse_sample_TL20070522_3_4_A2	Diploid
			GSM513426	normal liver from control mouse_sample_TL20070522_3_4_A6	Diploid
			GSM513428	normal liver from control mouse_sample_TL20070522_3_4_B2	Diploid
			GSM513430	normal liver from control mouse_sample_TL20070522_3_4_B4	Diploid
			GSM513432	normal liver from control mouse_sample_TL20070522_3_4_B6	Diploid
			GSM513436	normal liver from control mouse_sample_TL20070522_3_4_C4	Diploid
			GSM513438	normal liver from control mouse_sample_TL20070522_3_4_C6	Diploid
			GSM513440	normal liver from control mouse_sample_TL20070523_3_4_D2	Diploid
			GSM513442	normal liver from control mouse_sample_TL20070522_3_4_D4	Diploid
			GSM513444	normal liver from control mouse_sample_TL20070522_3_4_D6	Diploid
			GSM513446	normal liver from control mouse_sample_TL20070522_5_D8	Diploid
			GSM513448	normal liver from control mouse_sample_TL20070522_3_4_E2	Diploid
			GSM513450	normal liver from control mouse_sample_TL20070522_3_4_E4	Diploid
			GSM513452	normal liver from control mouse_sample_TL20070522_3_4_E6	Diploid
			GSM513454	normal liver from control mouse_sample_TL20070522_3_4_F2	Diploid
			GSM513456	normal liver from control mouse_sample_TL20070522_3_4_F4	Diploid
			GSM513458	normal liver from control mouse_sample_TL20070522_3_4_F6	Diploid
			GSM513460	normal liver from control mouse_sample_TL20070522_3_4_G2	Diploid
			GSM513462	normal liver from control mouse_sample_TL20070522_3_4_G4	Diploid
			GSM513464	normal liver from control mouse_sample_TL20070522_3_4_G6	Diploid
			GSM513466	normal liver from control mouse_sample_TL20070522_3_4_H2	Diploid
			GSM513468	normal liver from control mouse_sample_TL20070522_3_4_H4	Diploid
			GSM513470	normal liver from control mouse_sample_TL20070522_3_4_H6	Diploid
		Spleen	GSM513472	normal spleen from control mouse_sample_TL20070522_1_2_A8	Diploid
			GSM513474	normal spleen from control mouse_sample_TL20070522_1_2_A10	Diploid
			GSM513476	normal spleen from control mouse_sample_TL20070522_1_2_A12	Diploid
			GSM513478	normal spleen from control mouse_sample_TL20070522_1_2_B8	Diploid
			GSM513480	normal spleen from control mouse_sample_TL20070522_1_2_B10	Diploid
			GSM513482	normal spleen from control mouse_sample_TL20070522_1_2_B12	Diploid
			GSM513484	normal spleen from control mouse_sample_TL20070522_1_2_C8	Diploid
			GSM513486	normal spleen from control mouse_sample_TL20070522_5_C8	Diploid
			GSM513488	normal spleen from control mouse_sample_TL20070522_1_2_C10	Diploid
			GSM513490	normal spleen from control mouse_sample_TL20070522_1_2_C12	Diploid
			GSM513492	normal spleen from control mouse_sample_TL20070522_1_2_D8	Diploid
			GSM513494	normal spleen from control mouse_sample_TL20070522_1_2_D10	Diploid
			GSM513498	normal spleen from control mouse_sample_TL20070522_1_2_E8	Diploid
			GSM513500	normal spleen from control mouse_sample_TL20070522_1_2_E10	Diploid
			GSM513502	normal spleen from control mouse_sample_TL20070522_1_2_E12	Diploid
			GSM513504	normal spleen from control mouse_sample_TL20070522_1_2_F8	Diploid
			GSM513506	normal spleen from control mouse_sample_TL20070522_1_2_F10	Diploid
			GSM513508	normal spleen from control mouse_sample_TL20070522_1_2_F12	Diploid
			GSM513510	normal spleen from control mouse_sample_TL20070522_1_2_G8	Diploid
			GSM513514	normal spleen from control mouse_sample_TL20070522_1_2_G12	Diploid
			GSM513516	normal spleen from control mouse_sample_TL20070522_1_2_H8	Diploid
			GSM513518	normal spleen from control mouse_sample_TL20070522_1_2_H10	Diploid
			GSM513520	normal spleen from control mouse_sample_TL20070522_1_2_H12	Diploid
		Blood	GSM513522	normal blood from control mouse_sample_TL20070522_3_4_A8	Diploid
			GSM513524	normal blood from control mouse_sample_TL20070522_3_4_A10	Diploid
			GSM513526	normal blood from control mouse_sample_TL20070522_3_4_A12	Diploid
			GSM513528	normal blood from control mouse_sample_TL20070522_3_4_B8	Diploid
			GSM513530	normal blood from control mouse_sample_TL20070522_3_4_B10	Diploid
			GSM513532	normal blood from control mouse_sample_TL20070522_3_4_B12	Diploid
			GSM513534	normal blood from control mouse_sample_TL20070522_3_4_C8	Diploid
			GSM513536	normal blood from control mouse_sample_TL20070522_3_4_C10	Diploid
			GSM513540	normal blood from control mouse_sample_TL20070522_3_4_D8	Diploid
			GSM513542	normal blood from control mouse_sample_TL20070522_3_4_D10	Diploid
			GSM513544	normal blood from control mouse_sample_TL20070522_3_4_D12	Diploid
			GSM513546	normal blood from control mouse_sample_TL20070522_3_4_E8	Diploid
			GSM513548	normal blood from control mouse_sample_TL20070522_5_E8	Diploid
			GSM513550	normal blood from control mouse_sample_TL20070522_3_4_E10	Diploid
			GSM513552	normal blood from control mouse_sample_TL20070522_3_4_E12	Diploid
			GSM513554	normal blood from control mouse_sample_TL20070522_3_4_F8	Diploid
			GSM513556	normal blood from control mouse_sample_TL20070522_3_4_F10	Diploid
			GSM513558	normal blood from control mouse_sample_TL20070522_3_4_F12	Diploid
			GSM513560	normal blood from control mouse_sample_TL20070522_3_4_G8	Diploid
			GSM513562	normal blood from control mouse_sample_TL20070522_3_4_G10	Diploid
			GSM513564	normal blood from control mouse_sample_TL20070522_3_4_G12	Diploid
			GSM513566	normal blood from control mouse_sample_TL20070522_3_4_H8	Diploid
			GSM513567	normal blood from tumor-bearing mouse_sample_TL20070522_3_4_H9	Diploid
			GSM513568	normal blood from control mouse_sample_TL20070522_3_4_H10	Diploid
			GSM513569	normal blood from tumor-bearing mouse_sample_TL20070522_3_4_H11	Diploid
			GSM513570	normal blood from control mouse_sample_TL20070522_3_4_H12	Diploid
		Thymus	GSM513572	normal thymus from control mouse_sample_TL20070522_1_2_A2	Diploid
			GSM513576	normal thymus from control mouse_sample_TL20070522_1_2_A6	Diploid
			GSM513578	normal thymus from control mouse_sample_TL20070522_1_2_B2	Diploid
			GSM513580	normal thymus from control mouse_sample_TL20070522_1_2_B4	Diploid
			GSM513582	normal thymus from control mouse_sample_TL20070522_1_2_B6	Diploid
			GSM513584	normal thymus from control mouse_sample_TL20070522_5_B8	Diploid
			GSM513586	normal thymus from control mouse_sample_TL20070522_1_2_C2	Diploid
			GSM513588	normal thymus from control mouse_sample_TL20070522_1_2_C4	Diploid
			GSM513590	normal thymus from control mouse_sample_TL20070522_1_2_C6	Diploid
			GSM513596	normal thymus from control mouse_sample_TL20070522_1_2_D6	Diploid
			GSM513598	normal thymus from control mouse_sample_TL20070522_1_2_E2	Diploid
			GSM513600	normal thymus from control mouse_sample_TL20070522_1_2_E4	Diploid
			GSM513602	normal thymus from control mouse_sample_TL20070522_1_2_E6	Diploid
			GSM513608	normal thymus from control mouse_sample_TL20070522_1_2_F6	Diploid
			GSM513610	normal thymus from control mouse_sample_TL20070522_1_2_G2	Diploid
			GSM513614	normal thymus from control mouse_sample_TL20070523_1_2_G6	Diploid
			GSM513616	normal thymus from control mouse_sample_TL20070522_1_2_H2	Diploid
			GSM513618	normal thymus from control mouse_sample_TL20070522_1_2_H4	Diploid
			GSM513620	normal thymus from control mouse_sample_TL20070522_1_2_H6	Diploid
GSE27563	FVB/N	Blood	GSM682146	PBC_control_training_1	Diploid
			GSM682147	PBC_control_training_2	Diploid
			GSM682148	PBC_control_training_3	Diploid
			GSM682149	PBC_control_training_4	Diploid
			GSM682150	PBC_control_training_5	Diploid
			GSM682151	PBC_control_training_6	Diploid
			GSM682152	PBC_control_training_7	Diploid
			GSM682153	PBC_control_training_8	Diploid
			GSM682154	PBC_control_training_9	Diploid
			GSM682155	PBC_control_training_10	Diploid
			GSM682156	PBC_control_training_11	Diploid
			GSM682157	PBC_control_training_12	Diploid
			GSM682158	PBC_control_training_13	Diploid
			GSM682159	PBC_control_training_14	Diploid
			GSM682192	PBC_control_validation_1	Diploid
			GSM682193	PBC_control_validation_2	Diploid
			GSM682194	PBC_control_validation_3	Diploid
			GSM682195	PBC_control_validation_4	Diploid
			GSM682196	PBC_control_validation_5	Diploid
			GSM682197	PBC_control_validation_6	Diploid
			GSM682198	PBC_control_validation_7	Diploid
			GSM682199	PBC_control_validation_8	Diploid
			GSM682200	PBC_control_validation_9	Diploid
			GSM682201	PBC_control_validation_10	Diploid
			GSM682202	PBC_control_validation_11	Diploid
			GSM682203	PBC_control_validation_12	Diploid
			GSM682204	PBC_control_validation_13	Diploid
			GSM682205	PBC_control_validation_14	Diploid

## Sheet: Normal tissue from Tg mice
Study Accession Number	Mouse model	Genetic Background	Tissue type	Sample Accession Number	Sample Name	Status of Aneuploidy and Large CNAs
GSE9355	Etv6/Ntrk	TEA175	Breast/mammary	GSM238376	WT mammary gland G337, unsorted	Diploid
				GSM238377	WT mammary gland G360, unsorted	Diploid
				GSM238378	WT mammary gland G397, unsorted	Diploid
				GSM238380	WT mammary gland G340, unsorted	Diploid
				GSM238381	WT mammary gland H235, unsorted	Diploid
GSE26771	p190B	FVB/N	Breast/mammary	GSM658899	p190B transgenic biological replicate 1 (TV01M007)	Diploid
				GSM658900	p190B transgenic biological replicate 2 (TV01M008)	Diploid
				GSM658901	p190B transgenic biological replicate 3 (TV01M009)	Diploid
				GSM658902	p190B transgenic biological replicate 4 (TV01M010)	Diploid
				GSM658903	p190B transgenic biological replicate 5 (TV01M011)	Diploid
				GSM658904	p190B transgenic biological replicate 6 (TV01M012)	Diploid
GSE36665	WWOX-/-	Mixed (129/J; C57BL/6)	Breast/mammary	GSM898289	WWOX Knockout mice, biological rep1	Diploid
				GSM898290	WWOX Knockout mice, biological rep2	Diploid
				GSM898291	WWOX Knockout mice, biological rep3	Diploid
GSE50813	SV40Tag	FVB/N	Breast/mammary	GSM1230245	8 weeks tumor Mammary1	Diploid
				GSM1230246	8 weeks tumor Mammary2	Diploid
				GSM1230247	8 weeks tumor Mammary3	Diploid
				GSM1230248	8 weeks tumor Mammary4	Diploid
				GSM1230249	8 weeks tumor Mammary5	Diploid
GSE43825	Wnt-bcat	C57Bl6	Breast/mammary	GSM1071745	sorted basal cells K5creL/L mice 1	Diploid
				GSM1071746	sorted basal cells K5creL/L mice 2	Diploid
				GSM1071747	sorted basal cells K5creL/L mice 3	Diploid
GSE21444	SV40Tag	C57Bl6	Breast/mammary	GSM535997	breast tissue, Neg Contr., Rep. 1	Diploid
				GSM535998	breast tissue, Neg Contr., Rep. 2	Diploid
				GSM535999	breast tissue, Neg Contr., Rep. 3	Diploid
				GSM536000	breast tissue, Neg Contr., Rep. 4	Diploid
				GSM536001	breast tissue, Neg Contr., Rep. 5	Diploid
GSE18216	Tgfb	Balb/C	Breast/mammary	GSM455414	TGFb-HT_sham-1wk_repeat_1	Diploid
				GSM455415	TGFb-HT_sham-1wk_repeat_2	Diploid
				GSM455416	TGFb-HT_sham-1wk_repeat_3	Diploid
				GSM455417	TGFb-HT_10cGy-1wk_repeat_1	Diploid
				GSM455418	TGFb-HT_10cGy-1wk_repeat_2	Diploid
				GSM455419	TGFb-HT_10cGy-4wk_repeat_1	Diploid
				GSM455420	TGFb-HT_10cGy-4wk_repeat_2	Diploid
				GSM455421	TGFb-HT_10cGy-4wk_repeat_3	Diploid
GSE29117	SV40Tag	Balb/C	Breast/mammary	GSM721110	12615-6/7	Diploid
				GSM721111	12613-6/7	Diploid
				GSM721112	12614-6/7	Diploid
GSE27083	PDK1	FVB/N	Breast/mammary	GSM668530	mammary tissue_MMTV-PDK1_untreated	Diploid
				GSM668531	mammary tissue_ MMTV-PDK1 treated with GW501516_7days	Diploid
GSE5861	Brca-/- p53+/-	Mixed	Breast/mammary	GSM126600	02-07-05_Deng_Mouse430_2_796	Diploid
				GSM126601	02-07-05_Deng_Mouse430_2_801	Diploid
				GSM126602	02-07-05_Deng_Mouse430_2_I442	Diploid
				GSM126603	02-07-05_Deng_Mouse430_2_I443	Diploid
				GSM126604	05-24-04_Deng_Mouse430_2_1548	Diploid
				GSM126605	05-24-04_Deng_Mouse430_2_T744	Diploid
GSE16073	Pten-/-	FVB/N	Breast/mammary	GSM402452	Pten null fibroblasts, biological rep1	Diploid
				GSM402453	Pten null fibroblasts, biological rep2	Diploid
				GSM402454	Pten null fibroblasts, biological rep3	Diploid
GSE6246	SV40Tag	NMRI	Breast/mammary	GSM143903	WAP-SVT/t-LAK sample I: WAP-SVT/t mouse on the first day of lactation	Diploid
				GSM143904	WAP-SVT/t-LAK sample II: WAP-SVT/t mouse on the first day of lactation	Diploid
				GSM143906	WAP-SVT/t-LAK sample III: WAP-SVT/t mouse on the first day of lactation	Diploid
GSE40545	p53-/-	?	Breast/mammary	GSM996032	p53-, rep1	Diploid
				GSM996033	p53-, rep2	Diploid
				GSM996034	p53-, rep3	Diploid
GSE2528	Her2-Neu	FVB/N X CF1	Breast/mammary	GSM48246	AdjacentNeu_Ker23	Diploid
				GSM48247	AdjacentNeu_Ker25	Diploid
				GSM48248	AdjacentNeu_Ker49	Diploid
				GSM48249	AdjacentNeu_Ker51	Diploid
GSE45256	PymT	FVB/N	Breast/mammary	GSM1100176	NF2_ongel_rep1	Diploid
				GSM1100177	NF2_ongel_rep2	Diploid
				GSM1100178	NF3_ongel_rep1	Diploid
				GSM1100179	NF3_ongel_rep2	Diploid
GSE41601	Met	FVB/N	Breast/mammary	GSM1019969	Normal_Met_N4425	Diploid
				GSM1019984	Normal_Met_N6030	Diploid
	p53-/-			GSM1019989	Normal_Trp53_NPOOL16	Diploid
				GSM1020000	Normal_Trp53_NPOOL30	Diploid
				GSM1019990	Normal_MetTrp53_NPOOL31	Diploid
	Met p53-/-			GSM1019971	Normal_MetTrp53_NA1471	Diploid
				GSM1019975	Normal_MetTrp53_NA1222	Diploid
				GSM1019979	Normal_MetTrp53_NA66	Diploid
				GSM1019998	Normal_MetTrp53_NPOOL15	Diploid
GSE35899	Met	FVB/N	Breast/mammary	GSM877205	Mammospheres-DMSO-rep1 [JAH--01-S02]	Diploid
				GSM877206	Mammospheres-DMSO-rep2 [JAH--02-S03]	Diploid
				GSM877207	Mammospheres-DMSO-rep3 [JAH--03-S04]	Diploid
				GSM877208	Mammospheres-PHA-rep1 [JAH--04-S06]	Diploid
				GSM877209	Mammospheres-PHA-rep2 [JAH--05-S07]	Diploid
				GSM877210	Mammospheres-PHA-rep3 [JAH--06-S08]	Diploid
				GSM877211	Mammospheres-ICG-rep1 [JAH--07-S10]	Diploid
				GSM877212	Mammospheres-ICG-rep2 [JAH--08-S11]	Diploid
				GSM877213	Mammospheres-ICG-rep3 [JAH--09-S12]	Diploid
				GSM877214	Mammospheres-DMSO-rep1 [JHO-5-01-1]	Diploid
				GSM877215	Mammospheres-DMSO-rep2 [JHO-5-02-2]	Diploid
				GSM877216	Mammospheres-DMSO-rep3 [JHO-5-03-3]	Diploid
				GSM877217	Mammospheres-PHA+ICG-rep1 [JHO-5-04-4]	Diploid
				GSM877218	Mammospheres-PHA+ICG-rep2 [JHO-5-05-5]	Diploid
				GSM877219	Mammospheres-PHA+ICG-rep3 [JHO-5-06-6]	Diploid
GSE69290	Pik3ca mut	Mixed	Breast/mammary	GSM1697157	Luminal-K8PIK-8w-1	Diploid
				GSM1697158	Luminal-K8PIK-8w-2	Diploid
				GSM1697159	Basal-K8PIK-8w-1	Diploid
				GSM1697160	Basal-K8PIK-8w-2	Diploid
				GSM1697161	Luminal-K5PIK-10m-1	Diploid
				GSM1697162	Luminal-K5PIK-10m-2	Diploid
				GSM1697163	Basal-K5PIK-10m-1	Diploid
				GSM1697164	Basal-K5PIK-10m-2	Diploid
GSE65411	Pik3ca mut	FVB/CD1	Breast/Mammary	GSM1595749	K8 PIK3CA H1047R basal GFP neg rep1	Diploid
				GSM1595750	K8 PIK3CA H1047R basal GFP neg rep2	Diploid
				GSM1595751	K8 PIK3CA H1047R basal GFP neg rep3	Diploid
GSE59870	Pik3ca mut	FVB/C57BL6	Breast/Mammary	GSM1448753	Lgr5 PIK3CA H1047R basal GFP neg rep1	Diploid
				GSM1448754	Lgr5 PIK3CA H1047R basal GFP neg rep2	Diploid
				GSM1448755	Lgr5 PIK3CA H1047R basal GFP neg rep3	Diploid
GSE20465	Her2-Neu	FVB/N	Liver	GSM513421	normal liver from tumor-bearing mouse_sample_TL20070522_3_4_A1	Diploid
				GSM513423	normal liver from tumor-bearing mouse_sample_TL20070522_3_4_A3	Diploid
				GSM513425	normal liver from tumor-bearing mouse_sample_TL20070522_3_4_A5	Diploid
				GSM513427	normal liver from tumor-bearing mouse_sample_TL20070522_3_4_B1	Diploid
				GSM513429	normal liver from tumor-bearing mouse_sample_TL20070522_3_4_B3	Diploid
				GSM513431	normal liver from tumor-bearing mouse_sample_TL20070522_3_4_B5	Diploid
				GSM513433	normal liver from tumor-bearing mouse_sample_TL20070522_3_4_C1	Diploid
				GSM513435	normal liver from tumor-bearing mouse_sample_TL20070522_3_4_C3	Diploid
				GSM513437	normal liver from tumor-bearing mouse_sample_TL20070522_3_4_C5	Diploid
				GSM513439	normal liver from tumor-bearing mouse_sample_TL20070522_3_4_D1	Diploid
				GSM513441	normal liver from tumor-bearing mouse_sample_TL20070523_3_4_D3	Diploid
				GSM513443	normal liver from tumor-bearing mouse_sample_TL20070523_3_4_D5	Diploid
				GSM513445	normal liver from tumor-bearing mouse_sample_TL20070522_5_D7	Diploid
				GSM513447	normal liver from tumor-bearing mouse_sample_TL20070522_3_4_E1	Diploid
				GSM513449	normal liver from tumor-bearing mouse_sample_TL20070522_3_4_E3	Diploid
				GSM513451	normal liver from tumor-bearing mouse_sample_TL20070522_3_4_E5	Diploid
				GSM513453	normal liver from tumor-bearing mouse_sample_TL20070522_3_4_F1	Diploid
				GSM513455	normal liver from tumor-bearing mouse_sample_TL20070522_3_4_F3	Diploid
				GSM513457	normal liver from tumor-bearing mouse_sample_TL20070522_3_4_F5	Diploid
				GSM513459	normal liver from tumor-bearing mouse_sample_TL20070522_3_4_G1	Diploid
				GSM513461	normal liver from tumor-bearing mouse_sample_TL20070522_3_4_G3	Diploid
				GSM513463	normal liver from tumor-bearing mouse_sample_TL20070522_3_4_G5	Diploid
				GSM513465	normal liver from tumor-bearing mouse_sample_TL20070522_3_4_H1	Diploid
				GSM513467	normal liver from tumor-bearing mouse_sample_TL20070522_3_4_H3	Diploid
				GSM513469	normal liver from tumor-bearing mouse_sample_TL20070522_3_4_H5	Diploid
			Spleen	GSM513471	normal spleen from tumor-bearing mouse_sample_TL20070522_1_2_A7	Diploid
				GSM513473	normal spleen from tumor-bearing mouse_sample_TL20070522_1_2_A9	Diploid
				GSM513475	normal spleen from tumor-bearing mouse_sample_TL20070522_1_2_A11	Diploid
				GSM513477	normal spleen from tumor-bearing mouse_sample_TL20070522_1_2_B7	Diploid
				GSM513479	normal spleen from tumor-bearing mouse_sample_TL20070522_1_2_B9	Diploid
				GSM513481	normal spleen from tumor-bearing mouse_sample_TL20070522_1_2_B11	Diploid
				GSM513483	normal spleen from tumor-bearing mouse_sample_TL20070522_1_2_C7	Diploid
				GSM513485	normal spleen from tumor-bearing mouse_sample_TL20070522_5_C7	Diploid
				GSM513487	normal spleen from tumor-bearing mouse_sample_TL20070522_1_2_C9	Diploid
				GSM513489	normal spleen from tumor-bearing mouse_sample_TL20070522_1_2_C11	Diploid
				GSM513491	normal spleen from tumor-bearing mouse_sample_TL20070522_1_2_D7	Diploid
				GSM513493	normal spleen from tumor-bearing mouse_sample_TL20070522_1_2_D9	Diploid
				GSM513495	normal spleen from tumor-bearing mouse_sample_TL20070522_1_2_D11	Diploid
				GSM513497	normal spleen from tumor-bearing mouse_sample_TL20070522_1_2_E7	Diploid
				GSM513499	normal spleen from tumor-bearing mouse_sample_TL20070522_1_2_E9	Diploid
				GSM513501	normal spleen from tumor-bearing mouse_sample_TL20070522_1_2_E11	Diploid
				GSM513503	normal spleen from tumor-bearing mouse_sample_TL20070522_1_2_F7	Diploid
				GSM513505	normal spleen from tumor-bearing mouse_sample_TL20070522_1_2_F9	Diploid
				GSM513507	normal spleen from tumor-bearing mouse_sample_TL20070522_1_2_F11	Diploid
				GSM513509	normal spleen from tumor-bearing mouse_sample_TL20070522_1_2_G7	Diploid
				GSM513511	normal spleen from tumor-bearing mouse_sample_TL20070522_1_2_G9	Diploid
				GSM513513	normal spleen from tumor-bearing mouse_sample_TL20070522_1_2_G11	Diploid
				GSM513515	normal spleen from tumor-bearing mouse_sample_TL20070522_1_2_H7	Diploid
				GSM513517	normal spleen from tumor-bearing mouse_sample_TL20070522_1_2_H9	Diploid
				GSM513519	normal spleen from tumor-bearing mouse_sample_TL20070522_1_2_H11	Diploid
			Blood	GSM513521	normal blood from tumor-bearing mouse_sample_TL20070522_3_4_A7	Diploid
				GSM513523	normal blood from tumor-bearing mouse_sample_TL20070522_3_4_A9	Diploid
				GSM513525	normal blood from tumor-bearing mouse_sample_TL20070522_3_4_A11	Diploid
				GSM513527	normal blood from tumor-bearing mouse_sample_TL20070522_3_4_B7	Diploid
				GSM513529	normal blood from tumor-bearing mouse_sample_TL20070522_3_4_B9	Diploid
				GSM513531	normal blood from tumor-bearing mouse_sample_TL20070522_3_4_B11	Diploid
				GSM513533	normal blood from tumor-bearing mouse_sample_TL20070522_3_4_C7	Diploid
				GSM513535	normal blood from tumor-bearing mouse_sample_TL20070522_3_4_C9	Diploid
				GSM513537	normal blood from tumor-bearing mouse_sample_TL20070522_3_4_C11	Diploid
				GSM513539	normal blood from tumor-bearing mouse_sample_TL20070522_3_4_D7	Diploid
				GSM513541	normal blood from tumor-bearing mouse_sample_TL20070522_3_4_D9	Diploid
				GSM513543	normal blood from tumor-bearing mouse_sample_TL20070522_3_4_D11	Diploid
				GSM513545	normal blood from tumor-bearing mouse_sample_TL20070522_3_4_E7_2	Diploid
				GSM513547	normal blood from tumor-bearing mouse_sample_TL20070522_5_E7	Diploid
				GSM513549	normal blood from tumor-bearing mouse_sample_TL20070522_3_4_E9	Diploid
				GSM513551	normal blood from tumor-bearing mouse_sample_TL20070522_3_4_E11	Diploid
				GSM513553	normal blood from tumor-bearing mouse_sample_TL20070522_3_4_F7	Diploid
				GSM513555	normal blood from tumor-bearing mouse_sample_TL20070522_3_4_F9	Diploid
				GSM513557	normal blood from tumor-bearing mouse_sample_TL20070522_3_4_F11	Diploid
				GSM513559	normal blood from tumor-bearing mouse_sample_TL20070522_3_4_G7	Diploid
				GSM513561	normal blood from tumor-bearing mouse_sample_TL20070522_3_4_G9	Diploid
				GSM513563	normal blood from tumor-bearing mouse_sample_TL20070522_3_4_G11	Diploid
				GSM513565	normal blood from tumor-bearing mouse_sample_TL20070522_3_4_H7	Diploid
				GSM513567	normal blood from tumor-bearing mouse_sample_TL20070522_3_4_H9	Diploid
				GSM513569	normal blood from tumor-bearing mouse_sample_TL20070522_3_4_H11	Diploid
			Thymus	GSM513571	normal thymus from tumor-bearing mouse_sample_TL20070522_1_2_A1	Diploid
				GSM513573	normal thymus from tumor-bearing mouse_sample_TL20070522_1_2_A3	Diploid
				GSM513575	normal thymus from tumor-bearing mouse_sample_TL20070522_1_2_A5	Diploid
				GSM513577	normal thymus from tumor-bearing mouse_sample_TL20070522_1_2_B1	Diploid
				GSM513581	normal thymus from tumor-bearing mouse_sample_TL20070522_1_2_B5	Diploid
				GSM513583	normal thymus from tumor-bearing mouse_sample_TL20070522_5_B7	Diploid
				GSM513585	normal thymus from tumor-bearing mouse_sample_TL20070522_1_2_C1	Diploid
				GSM513587	normal thymus from tumor-bearing mouse_sample_TL20070522_1_2_C3	Diploid
				GSM513589	normal thymus from tumor-bearing mouse_sample_TL20070522_1_2_C5	Diploid
				GSM513591	normal thymus from tumor-bearing mouse_sample_TL20070522_1_2_D1	Diploid
				GSM513595	normal thymus from tumor-bearing mouse_sample_TL20070522_1_2_D5	Diploid
				GSM513597	normal thymus from tumor-bearing mouse_sample_TL20070522_1_2_E1	Diploid
				GSM513599	normal thymus from tumor-bearing mouse_sample_TL20070522_1_2_E3	Diploid
				GSM513601	normal thymus from tumor-bearing mouse_sample_TL20070522_1_2_E5	Diploid
				GSM513605	normal thymus from tumor-bearing mouse_sample_TL20070522_1_2_F3	Diploid
				GSM513607	normal thymus from tumor-bearing mouse_sample_TL20070522_1_2_F5	Diploid
				GSM513609	normal thymus from tumor-bearing mouse_sample_TL20070522_1_2_G1	Diploid
				GSM513611	normal thymus from tumor-bearing mouse_sample_TL20070522_1_2_G3	Diploid
				GSM513613	normal thymus from tumor-bearing mouse_sample_TL20070522_1_2_G5	Diploid
				GSM513615	normal thymus from tumor-bearing mouse_sample_TL20070522_1_2_H1	Diploid
				GSM513617	normal thymus from tumor-bearing mouse_sample_TL20070522_1_2_H3	Diploid
				GSM513619	normal thymus from tumor-bearing mouse_sample_TL20070522_1_2_H5	Diploid
GSE27563	Myc	FVB/N	Blood	GSM682160	PBC_MMTV-MYC_training_1	Diploid
				GSM682161	PBC_MMTV-MYC_training_2	Diploid
				GSM682162	PBC_MMTV-MYC_training_3	Diploid
				GSM682163	PBC_MMTV-MYC_training_4	Diploid
				GSM682164	PBC_MMTV-MYC_training_5	Diploid
				GSM682165	PBC_MMTV-MYC_training_6	Diploid
				GSM682166	PBC_MMTV-MYC_training_7	Diploid
				GSM682167	PBC_MMTV-MYC_training_8	Diploid
				GSM682168	PBC_MMTV-MYC_training_9	Diploid
				GSM682169	PBC_MMTV-MYC_training_10	Diploid
				GSM682170	PBC_MMTV-MYC_training_11	Diploid
				GSM682171	PBC_MMTV-MYC_training_12	Diploid
				GSM682172	PBC_MMTV-MYC_training_13	Diploid
				GSM682173	PBC_MMTV-MYC_training_14	Diploid
				GSM682174	PBC_MMTV-MYC_training_15	Diploid
				GSM682175	PBC_MMTV-MYC_training_16	Diploid
				GSM682176	PBC_MMTV-MYC_training_17	Diploid
				GSM682177	PBC_MMTV-MYC_training_18	Diploid
				GSM682178	PBC_MMTV-MYC_training_19	Diploid
				GSM682179	PBC_MMTV-MYC_training_20	Diploid
				GSM682180	PBC_MMTV-MYC_training_21	Diploid
				GSM682181	PBC_MMTV-MYC_training_22	Diploid
				GSM682182	PBC_MMTV-MYC_training_23	Diploid
				GSM682183	PBC_MMTV-MYC_training_24	Diploid
				GSM682184	PBC_MMTV-MYC_training_25	Diploid
				GSM682185	PBC_MMTV-MYC_training_26	Diploid
				GSM682186	PBC_MMTV-MYC_training_27	Diploid
				GSM682187	PBC_MMTV-MYC_training_28	Diploid
				GSM682188	PBC_MMTV-MYC_training_29	Diploid
				GSM682189	PBC_MMTV-MYC_training_30	Diploid
				GSM682190	PBC_MMTV-MYC_training_31	Diploid
				GSM682191	PBC_MMTV-MYC_training_32	Diploid
				GSM682206	PBC_MMTV-MYC_validation_1	Diploid
				GSM682207	PBC_MMTV-MYC_validation_2	Diploid
				GSM682208	PBC_MMTV-MYC_validation_3	Diploid
				GSM682209	PBC_MMTV-MYC_validation_4	Diploid
				GSM682210	PBC_MMTV-MYC_validation_5	Diploid
				GSM682211	PBC_MMTV-MYC_validation_6	Diploid
				GSM682212	PBC_MMTV-MYC_validation_7	Diploid
				GSM682213	PBC_MMTV-MYC_validation_8	Diploid
				GSM682214	PBC_MMTV-MYC_validation_9	Diploid
				GSM682215	PBC_MMTV-MYC_validation_10	Diploid
				GSM682216	PBC_MMTV-MYC_validation_11	Diploid
				GSM682217	PBC_MMTV-MYC_validation_12	Diploid
				GSM682218	PBC_MMTV-MYC_validation_13	Diploid
				GSM682219	PBC_MMTV-MYC_validation_14	Diploid
				GSM682220	PBC_MMTV-MYC_validation_15	Diploid
				GSM682221	PBC_MMTV-MYC_validation_16	Diploid
				GSM682222	PBC_MMTV-MYC_validation_17	Diploid
				GSM682223	PBC_MMTV-MYC_validation_18	Diploid
				GSM682225	PBC_MMTV-MYC_validation_20	Diploid
				GSM682226	PBC_MMTV-MYC_validation_21	Diploid
				GSM682227	PBC_MMTV-MYC_validation_22	Diploid
				GSM682228	PBC_MMTV-MYC_validation_23	Diploid
				GSM682229	PBC_MMTV-MYC_validation_24	Diploid
				GSM682230	PBC_MMTV-MYC_validation_25	Diploid
				GSM682231	PBC_MMTV-MYC_validation_26	Diploid
				GSM682232	PBC_MMTV-MYC_validation_27	Diploid
				GSM682233	PBC_MMTV-MYC_validation_28	Diploid
				GSM682234	PBC_MMTV-MYC_validation_29	Diploid
				GSM682235	PBC_MMTV-MYC_validation_30	Diploid
				GSM682236	PBC_MMTV-MYC_validation_31	Diploid
				GSM682237	PBC_MMTV-MYC_validation_32	Diploid
				GSM682238	PBC_MMTV-MYC_validation_33	Diploid
