# Supplementary material for: The landscape of chromosomal aberrations in breast cancer mouse models reveals driver-specific routes to tumorigenesis
Source: Nat Commun. 2016 Jul 4;7:12160. doi: 10.1038/ncomms12160 (PMC4932194; doi:10.1038/ncomms12160)
Supplement: Supplementary Data 4 — List of premalignant mammary samples. [file ncomms12160-s5.xls]

## Sheet: Premalignant tissue samples
Supplementary Data 4: List of premalignant mammary samples
Study Accession Number	Mouse model	Delivery method	Genetic Background	Type of lesion	Sample Accession Number	Sample Name	Status of Aneuploidy and Large CNAs
GSE3501	Her2-Neu	MMTV	CF1 x FVB/N	Preneoplastic lesion	GSM79991	Bitransgenic mouse 10week mammary gland (preneoplastic)	Diploid
					GSM79994	Bitransgenic mouse 10week mammary gland (preneoplastic)	Diploid
					GSM79995	Bitransgenic mouse 10week mammary gland (preneoplastic)	Diploid
GSE9355	Etv6/Ntrk3	WAP	TEA175	Hyperplasia	GSM238366	hyperplastic MECs G376H, sorted	Diploid
					GSM238367	hyperplastic MECs F493H, sorted	Diploid
					GSM238368	hyperplastic MECs G420H, sorted	Diploid
					GSM238382	hyperplastic MECs H464H, sorted	Diploid
GSE10193, GSE13553	PymT	MMTV	FVB/N	Mixed mammary lesion	GSM257462	Exp 2775_CLA	Diploid
					GSM257464	Exp 2877_CLA	Diploid
					GSM257466	Exp 2878_CLA	Diploid
					GSM257467	Exp 2876_CLA	Diploid
					GSM341445	Exp 2970_CLA	Diploid
					GSM341444	Exp 2971_CLA	Diploid
GSE50813	SV40Tag	C3(1)	FVB/N	Hyperplasia	GSM1230250	12 weeks tumor Mammary6	Diploid
					GSM1230251	12 weeks tumor Mammary7	Diploid
					GSM1230252	12 weeks tumor Mammary8	Diploid
					GSM1230253	12 weeks tumor Mammary9	Diploid
					GSM1230254	12 weeks tumor Mammary10	Diploid
				DCIS-like lesion	GSM1230255	16 weeks tumor Mammary11	Diploid
					GSM1230256	16 weeks tumor Mammary13	Diploid
					GSM1230257	16 weeks tumor Mammary14	Diploid
					GSM1230258	16 weeks tumor Mammary15	Diploid
					GSM1230259	16 weeks tumor Mammary32	Diploid
GSE43825	Wnt-bcat	K5ΔNβcat	C57Bl6	Hyperplasia	GSM1071728	K5ΔNβcat small hyperplasia 1	Diploid
					GSM1071729	K5ΔNβcat small hyperplasia 2	Diploid
					GSM1071730	K5ΔNβcat small hyperplasia 3	Diploid
					GSM1071731	K5ΔNβcat small hyperplasia 4	Diploid
					GSM1071732	K5ΔNβcat small hyperplasia 5	Diploid
					GSM1071733	K5ΔNβcat Large hyperplasia 1	Diploid
					GSM1071734	K5ΔNβcat Large hyperplasia 2	Diploid
					GSM1071735	K5ΔNβcat Large hyperplasia 3	Diploid
					GSM1071736	K5ΔNβcat Large hyperplasia 4	Diploid
					GSM1071737	K5ΔNβcat Large hyperplasia 5	Diploid
GSE21444	SV40Tag	WAP	C57Bl6	breast tissue one month after transgene activation	GSM536002	breast tissue, 1M, Rep. 1	Diploid
					GSM536003	breast tissue, 1M, Rep. 2	Diploid
					GSM536004	breast tissue, 1M, Rep. 3	Diploid
					GSM536005	breast tissue, 1M, Rep. 4	Diploid
					GSM536006	breast tissue, 1M, Rep. 5	Diploid
				breast tissue two months after transgene activation	GSM536007	breast tissue, 2M, Rep. 1	Diploid
					GSM536008	breast tissue, 2M, Rep. 2	Diploid
					GSM536009	breast tissue, 2M, Rep. 3	Diploid
					GSM536010	breast tissue, 2M, Rep. 4	Diploid
					GSM536011	breast tissue, 2M, Rep. 5	Diploid
				Hyperplastic lesion three months after transgene activation	GSM536012	breast tissue, 3M, Rep. 1	Diploid
					GSM536013	breast tissue, 3M, Rep. 2	Diploid
					GSM536014	breast tissue, 3M, Rep. 3	Diploid
					GSM536015	breast tissue, 3M, Rep. 4	Diploid
					GSM536016	breast tissue, 3M, Rep. 5	Diploid
				DCIS-like lesion four months after transgene activation	GSM536017	breast tissue, 4M, Rep. 1	Diploid
					GSM536018	breast tissue, 4M, Rep. 2	Diploid
					GSM536019	breast tissue, 4M, Rep. 3	Diploid
					GSM536020	breast tissue, 4M, Rep. 4	Diploid
					GSM536021	breast tissue, 4M, Rep. 5	Diploid
				DCIS-like lesion five months after transgene activation	GSM536022	breast tissue, 5M, Rep. 1	Diploid
					GSM536023	breast tissue, 5M, Rep. 2	Diploid
					GSM536024	breast tissue, 5M, Rep. 3	Diploid
					GSM536025	breast tissue, 5M, Rep. 4	Diploid
					GSM536026	breast tissue, 5M, Rep. 5	Diploid
GSE16110	SV40Tag	C3(1)	FVB/N	Premalignant lesion	GSM403037	Mouse_Group_15w_Rep1	Diploid
					GSM403038	Mouse_Group_15w_Rep2	Diploid
					GSM403039	Mouse_Group_15w_Rep3	Diploid
					GSM403040	Mouse_Group_15w_Rep4	Diploid
					GSM403041	Mouse_Iso_15w_Rep1	Diploid
					GSM403042	Mouse_Iso_15w_Rep2	Diploid
					GSM403043	Mouse_Iso_15w_Rep3	Diploid
					GSM403044	Mouse_Iso_15w_Rep4	Diploid
					GSM403045	Mouse_Group_20w_Rep1	Diploid
					GSM403046	Mouse_Group_20w_Rep2	Diploid
					GSM403047	Mouse_Group_20w_Rep3	Diploid
					GSM403048	Mouse_Group_20w_Rep4	Diploid
					GSM403049	Mouse_Iso_20w_Rep1	Single aberration
					GSM403050	Mouse_Iso_20w_Rep2	Diploid
					GSM403051	Mouse_Iso_20w_Rep3	Diploid
					GSM403052	Mouse_Iso_20w_Rep4	Diploid
GSE45256	PymT	MMTV	FVB/N	Hyperplasia	GSM1100180	HpAF1_ongel_rep1	Diploid
					GSM1100181	HpAF1_ongel_rep2	Diploid
				Adenoma	GSM1100182	AdAF1_ongel_rep1	Diploid
					GSM1100183	AdAF1_ongel_rep2	Diploid
GSE43566	PymT	MMTV	FVB/N	Adenoma	GSM1065538	Adenoma_1	Diploid
					GSM1065551	Adenoma_2	Diploid
					GSM1065552	Adenoma_3	Diploid
					GSM1065553	Adenoma_4	Diploid
					GSM1065554	Adenoma_5	Diploid
GSE65411	Pi3kca mut	K8-CreERT2	FVB/CD1	Preneoplastic lesion after transgene activation	GSM1595752	K8 PIK3CA H1047R basal GFP pos rep1	Diploid
					GSM1595753	K8 PIK3CA H1047R basal GFP pos rep2	Diploid
					GSM1595754	K8 PIK3CA H1047R basal GFP pos rep3	Diploid
					GSM1595755	K8 PIK3CA H1047R Lum Sca1 neg GFP pos rep1	Diploid
					GSM1595756	K8 PIK3CA H1047R Lum Sca1 neg GFP pos rep2	Diploid
					GSM1595757	K8 PIK3CA H1047R Lum Sca1 neg GFP pos rep3	Diploid
					GSM1595758	K8 PIK3CA H1047R Lum Sca1 pos GFP pos rep1	Diploid
					GSM1595759	K8 PIK3CA H1047R Lum Sca1 pos GFP pos rep3	Diploid
GSE59870	Pik3ca mut	Lgr5-CreERT2	FVB/C57BL6	Preneoplastic lesion after Transgene activation	GSM1448756	Lgr5 PIK3CA H1047R basal GFP pos rep1	Diploid
					GSM1448757	Lgr5 PIK3CA H1047R basal GFP pos rep2	Diploid
					GSM1448758	Lgr5 PIK3CA H1047R basal GFP pos rep3	Diploid
					GSM1448759	Lgr5 PIK3CA H1047R Lum Sca1 neg GFP pos rep1	Diploid
					GSM1448760	Lgr5 PIK3CA H1047R Lum Sca1 neg GFP pos rep2	Diploid
					GSM1448761	Lgr5 PIK3CA H1047R Lum Sca1 neg GFP pos rep3	Diploid
					GSM1448762	Lgr5 PIK3CA H1047R Lum Sca1 pos GFP pos rep1	Diploid
					GSM1448763	Lgr5 PIK3CA H1047R Lum Sca1 pos GFP pos rep2	Diploid
					GSM1448764	Lgr5 PIK3CA H1047R Lum Sca1 pos GFP pos rep3	Diploid
