# Supplementary material for: The landscape of chromosomal aberrations in breast cancer mouse models reveals driver-specific routes to tumorigenesis
Source: Nat Commun. 2016 Jul 4;7:12160. doi: 10.1038/ncomms12160 (PMC4932194; doi:10.1038/ncomms12160)
Supplement: Supplementary Data 5 — List of breast cancer metastase. [file ncomms12160-s6.xls]

## Sheet: Metastases
Supplementary Data 5: List of breast cancer metastase
Study Accession Number	Mouse model	Genetic Background	Metastasis site	Sample Accession Number	Sample Name	Status of Aneuploidy and Large CNAs	Aberrations acquired during metastasis?
GSE54773	4T1 cell line-derived	Balb/C	Brain	GSM1323765	4T1-BM2 brain met from mouse 1	Multiple aberrations	No
				GSM1323766	4T1-BM2 brain met from mouse 2	Multiple aberrations	No
				GSM1323767	4T1-BM2 brain met from mouse 3	Multiple aberrations	Yes
			Lung	GSM1323768	4T1-LM2 lung met from mouse 1	Multiple aberrations	No
				GSM1323769	4T1-LM2 lung met from mouse 2	Multiple aberrations	No
				GSM1323770	4T1-LM2 lung met from mouse 3	Multiple aberrations	No
GSE43566	PymT	FVB/N	Disseminated cells	GSM1065542	Disseminated cells_1	Diploid	No
				GSM1065543	Disseminated cells_2	Diploid	No
				GSM1065544	Disseminated cells_3	Diploid	No
				GSM1065545	Disseminated cells_4	Diploid	No
				GSM1065550	Disseminated cells_5	Diploid	No
				GSM1065558	Disseminated cells_6	Diploid	No
			Lung	GSM1065546	Metastases_1	Diploid	No
				GSM1065547	Metastases_2	Single aberration	Yes
				GSM1065548	Metastases_3	Diploid	No
				GSM1065549	Metastases_4	Diploid	No
				GSM1065559	Metastases_5	Diploid	No
