# Supplementary material for: The landscape of chromosomal aberrations in breast cancer mouse models reveals driver-specific routes to tumorigenesis
Source: Nat Commun. 2016 Jul 4;7:12160. doi: 10.1038/ncomms12160 (PMC4932194; doi:10.1038/ncomms12160)
Supplement: Supplementary Data 6 — List of breast cancer cell lines. [file ncomms12160-s7.xls]

## Sheet: Freshly-derived cell lines
Supplementary Data 6: List of breast cancer cell lines
Study Accession Number	Mouse model	Genetic Background	Sample Accession Number	Sample Name	Status of Aneuploidy and Large CNAs
GSE32904	Her2-Neu	?	GSM814512	Mouse Breast cancer tumor cell line 1	Multiple aberrations
			GSM814513	Mouse Breast cancer tumor cell line 2	Multiple aberrations
GSE13259	MMTV-her2/neu epitheilal tumor-derived cell line	FVB/N	GSM334730	Spontaneous epithelial mammary tumor cell line, replicate 1	Multiple aberrations
			GSM334731	Spontaneous epithelial mammary tumor cell line, replicate 2	Multiple aberrations
GSE6246	SV40Tag	NMRI	GSM143913	ME-A cells: breast cancer cell line	Single aberration
			GSM143915	Revertant ME-B cells: breast cancer cell line	Single aberration
			GSM143916	Retransformed ME-B-T/t cells: breast cancer cell line	Single aberration
GSE34146	TOP-ICN1	FVB/N x C57Bl6	GSM842874	8534_Untreated_24hr_1	Multiple aberrations
			GSM842875	8534_Dox_24hr_1	Multiple aberrations
			GSM842876	8542_Untreated_24hr_1	Multiple aberrations
			GSM842877	8542_Dox_24hr_1	Multiple aberrations
GSE30684	Wnt	FVB/N	GSM761172	shLuc-treated Wnt1-YL cells, biological rep 1	Single aberration
			GSM761173	shLuc-treated Wnt1-YL cells, biological rep 2	Single aberration
			GSM761174	shLuc-treated Wnt1-YL cells, biological rep 3	Multiple aberrations
			GSM761175	shSca-1-treated Wnt1-YL cells, biological rep 1	Single aberration
			GSM761176	shSca-1-treated Wnt1-YL cells, biological rep 2	Single aberration
			GSM761177	shSca-1-treated Wnt1-YL cells, biological rep 3	Diploid

## Sheet: Established cell lines
Study Accession Number	Cell Line ID	Sample Accession Number	Sample Name	Status of Aneuploidy and Large CNAs
GSE38251	4T1	GSM937473	4T1-coculture	Multiple aberrations
		GSM937474	4T1-CM	Multiple aberrations
		GSM937475	4T1-regular	Multiple aberrations
GSE35803	4T1	GSM875112	CD44v8-10(+) 4T1-1	Multiple aberrations
		GSM875113	CD44v8-10(+) 4T1-2	Single aberration
		GSM875114	CD44v8-10(-) 4T1-1	Multiple aberrations
		GSM875115	CD44v8-10(-) 4T1-2	Multiple aberrations
GSE40513	V720	GSM995429	V720_vehicle_rep1	Single aberration
		GSM995430	V720_vehicle_rep2	Multiple aberrations
		GSM995431	V720_vehicle_rep3	Multiple aberrations
		GSM995432	V720_PD0332991_rep1	Multiple aberrations
		GSM995433	V720_PD0332991_rep2	Multiple aberrations
		GSM995434	V720_PD0332991_rep3	Multiple aberrations
GSE31359	Eph4	GSM777543	NC-EpH4	Multiple aberrations
		GSM777544	EMT-EpH4	Multiple aberrations
	NMuMG	GSM777549	NC-NMuMG	Multiple aberrations
		GSM777550	EMT-NMuMG	Multiple aberrations
GSE40466	NMuMG	GSM994646	NMuMG_mono_con_1A	Multiple aberrations
		GSM994647	NMuMG_mono_con_1B	Multiple aberrations
		GSM994648	NMuMG_poly_con_2A	Multiple aberrations
		GSM994649	NMuMG_poly_con_2B	Multiple aberrations
		GSM994650	NMuMG_mono_TGFb_3A	Multiple aberrations
		GSM994651	NMuMG_mono_TGFb_3B	Multiple aberrations
		GSM994652	NMuMG_poly_TGFb_4A	Multiple aberrations
		GSM994653	NMuMG_poly_TGFb_4B	Multiple aberrations
		GSM994654	E1KD_mono_con_5A	Multiple aberrations
		GSM994655	E1KD_mono_con_5B	Multiple aberrations
		GSM994656	E1KD_poly_con_6A	Diploid
		GSM994657	E1KD_poly_con_6B	Single aberration
		GSM994658	E1KD_mono_TGFb_7A	Multiple aberrations
		GSM994659	E1KD_mono_TGFb_7B	Multiple aberrations
		GSM994660	E1KD_poly_TGFb_8A	Single aberration
		GSM994661	E1KD_poly_TGFb_8B	Single aberration
		GSM994662	NMuMG_tot_con_9A	Multiple aberrations
		GSM994663	NMuMG_tot_con_9B	Multiple aberrations
		GSM994664	NMuMG_tot_TGFb_10A	Multiple aberrations
		GSM994665	NMuMG_tot_TGFb_10B	Multiple aberrations
		GSM994666	E1KD_tot_con_11A	Single aberration
		GSM994667	E1KD_tot_con_11B	Single aberration
		GSM994668	E1KD_tot_TGFb_12A	Single aberration
		GSM994669	E1KD_tot_TGFb_12B	Single aberration
		GSM994670	RIP_hnRNPE1_con_13A	Multiple aberrations
		GSM994671	RIP_hnRNPE1_con_14B	Multiple aberrations
		GSM994672	RIP_hnRNPE1_TGFb_14A	Multiple aberrations
		GSM994673	RIP_hnRNPE1_TGFb_13B	Multiple aberrations
		GSM994674	RIP_IgG_con_15A	Multiple aberrations
		GSM994675	RIP_IgG_con_15B	Multiple aberrations
		GSM994676	RIP_IgG_TGFb_16A	Multiple aberrations
		GSM994677	RIP_IgG_TGFb_16B	Multiple aberrations
GSE25488	M6	GSM626488	M6 cell line rep1	Multiple aberrations
		GSM626489	M6 cell line rep2	Multiple aberrations
		GSM626490	M6 cell line rep3	Multiple aberrations
	M6C	GSM626491	M6C cell line rep1	Multiple aberrations
		GSM626492	M6C cell line rep2	Multiple aberrations
		GSM626493	M6C cell line rep3	Multiple aberrations
		GSM626494	M6C cell line rep4	Multiple aberrations

## Sheet: Cell line-derived tumors
Study Accession Number	Parental Cell Line ID	Sample Accession Number	Sample Name	Status of Aneuploidy and Large CNAs
GSE13259	M1	GSM334732	Relapsed mesenchymal mammary tumor cell line 1, replicate 1	Multiple aberrations
		GSM334733	Relapsed mesenchymal mammary tumor cell line 1, replicate 2	Multiple aberrations
	M2	GSM334734	Relapsed mesenchymal mammary tumor cell line 2, replicate 1	Single aberration
		GSM334735	Relapsed mesenchymal mammary tumor cell line 2, replicate 2	Single aberration
	M3	GSM334736	Relapsed mesenchymal mammary tumor cell line 3, replicate 1	Single aberration
		GSM334737	Relapsed mesenchymal mammary tumor cell line 3, replicate 2	Single aberration
	M4	GSM334738	Relapsed mesenchymal mammary tumor cell line 4, replicate 1	Diploid
		GSM334739	Relapsed mesenchymal mammary tumor cell line 4, replicate 2	Diploid
GSE9353	Eph4	GSM238070	Eph_EN tumor 1	Multiple aberrations
		GSM238071	Eph_EN tumor 2	Multiple aberrations
		GSM238072	Eph_EN_DN tumor 1	Multiple aberrations
		GSM238073	Eph_EN_DN tumor 2	Multiple aberrations
GSE11259	67NR	GSM284329	67NR_I	Multiple aberrations
		GSM284330	67NR_II	Multiple aberrations
		GSM284331	67NR_III	Multiple aberrations
	66cl4	GSM284332	66cl4_I	Single aberration
		GSM284333	66cl4_II	Single aberration
		GSM284334	66cl4_III	Single aberration
	4T1	GSM284335	4T1_I	Single aberration
		GSM284336	4T1_II	Multiple aberrations
		GSM284347	4T1_III	Multiple aberrations
GSE51632	4T1.2	GSM1249863	4T1.2 tumor1	Multiple aberrations
		GSM1249864	4T1.2 tumor2	Multiple aberrations
		GSM1249865	4T1.2 tumor3	Multiple aberrations
		GSM1249866	4T1.2-Bmp4 tumor1	Multiple aberrations
		GSM1249867	4T1.2-Bmp4 tumor2	Multiple aberrations
		GSM1249868	4T1.2-Bmp4 tumor3	Multiple aberrations
GSE54773	4T1	GSM1323771	4T1-T2 primary tumor from mouse 1	Multiple aberrations
		GSM1323772	4T1-T2 primary tumor from mouse 2	Multiple aberrations
		GSM1323773	4T1-T2 primary tumor from mouse 3	Multiple aberrations
