# Supplementary material for: The landscape of chromosomal aberrations in breast cancer mouse models reveals driver-specific routes to tumorigenesis
Source: Nat Commun. 2016 Jul 4;7:12160. doi: 10.1038/ncomms12160 (PMC4932194; doi:10.1038/ncomms12160)
Supplement: Supplementary Data 7 — Myc-induced tumors in lymphoma and prostate cancer GEMMs. [file ncomms12160-s8.xls]

## Sheet: Summary of Myc data sets
Supplementary Data 7: Myc-induced tumors in lymphoma and prostate cancer GEMMs
Accession Number	Experimental Platform	Study Title	Type of Data
7897	Affymetrix Mouse Genome 430 2.0 Array	Expression data from Mouse Lymphoma	Expression microarray
40756	Affymetrix Mouse Genome 430 2.0 Array	Transgenic Eµ-myc mouse lymphoma expression data for training dataset	Expression microarray
40757	Affymetrix Mouse Genome 430 2.0 Array	Transgenic Eµ-myc mouse lymphoma expression data for test datase	Expression microarray
40758	Affymetrix Mouse Genome 430A 2.0 Array	Transgenic Eµ-myc mouse lymphoma expression data for test datase	Expression microarray
32239	Affymetrix Mouse Expression 430A Array	Gene expression profiling of Myc-induced lymphomagenesis	Expression microarray
56063	Affymetrix Mouse Gene 1.0 ST Array	Expression data from EμMyc;Prdm11 WT and EμMyc;Prdm11 KO end-stage splenic tumors	Expression microarray
26918	Illumina MouseRef-8 v2.0 expression beadchip	Total gene expression analysis of LMP2A/λ-MYC and λ-MYC tumors	Expression microarray
53202	Illumina MouseWG-6 v2.0 expression beadchip	Cross-species analysis of genome-wide regulatory networks identifies a synergistic dependency between FOXM1 and CENPF that drives prostate cancer malignancy	Expression microarray
61379	Illumina MouseRef-8 v2.0 expression beadchip	Identifying actionable targets through integrative analyses of GEM model and human prostate cancer profiling	Expression microarray
33199	Affymetrix Mouse Genome 430 2.0 Array	A mouse model of the most aggressive subgroup of human medulloblastoma	Expression microarray
61382	Agilent-014695 Mouse Genome CGH Microarray 244A (G4415A)	Transgenic Eµ-myc mouse lymphoma array CGH data	CGH array

## Sheet: Myc tumors
Study Accession Number	Delivery Method (Promoter Used)	Genetic Background	Tissue Type	Sample Accession Number	Sample Name	Status of Aneuploidy and Large CNAs
GSE7897	Eμ-Myc	C57Bl6 × 129	Lymphoma	GSM194315	Mouse Myc-induced lymphoma 1	Single aberration
				GSM194316	Mouse Myc-induced lymphoma 2	Diploid
				GSM194317	Mouse Myc-induced lymphoma 3	Diploid
				GSM194318	Mouse Myc-induced lymphoma 4	Diploid
				GSM194319	Mouse Myc-induced lymphoma 5	Single aberration
				GSM194320	Mouse Myc-induced lymphoma 6	Diploid
				GSM194321	Mouse Myc-induced lymphoma 8	Single aberration
				GSM194322	Mouse Myc-induced lymphoma 9	Single aberration
				GSM194323	Mouse Myc-induced lymphoma 10	Diploid
				GSM194324	Mouse Myc-induced lymphoma 11	Diploid
				GSM194325	Mouse Myc-induced lymphoma 12	Diploid
				GSM194326	Mouse Myc-induced lymphoma 13	Diploid
				GSM194327	Mouse Myc-induced lymphoma 14	Multiple aberrations
				GSM194328	Mouse Myc-induced lymphoma 15	Diploid
				GSM194329	Mouse Myc-induced lymphoma 16	Single aberration
				GSM194330	Mouse Myc-induced lymphoma 17	Diploid
				GSM194331	Mouse Myc-induced lymphoma 19	Single aberration
				GSM194332	Mouse Myc-induced lymphoma 20	Diploid
				GSM194333	Mouse Myc-induced lymphoma 21	Multiple aberrations
				GSM194334	Mouse Myc-induced lymphoma 22	Diploid
				GSM194335	Mouse Myc-induced lymphoma 23	Single aberration
				GSM194336	Mouse Myc-induced lymphoma 24	Single aberration
				GSM194337	Mouse Myc-induced lymphoma 26	Diploid
				GSM194338	Mouse Myc-induced lymphoma 28	Diploid
				GSM194339	Mouse Myc-induced lymphoma 29	Single aberration
				GSM194340	Mouse Myc-induced lymphoma 111	Diploid
				GSM194341	Mouse Myc-induced lymphoma 112	Diploid
				GSM194342	Mouse Myc-induced lymphoma 113	Diploid
				GSM194343	Mouse Myc-induced lymphoma 114	Multiple aberrations
				GSM194344	Mouse Myc-induced lymphoma 116	Diploid
				GSM194345	Mouse Myc-induced lymphoma 117	Diploid
				GSM194346	Mouse Myc-induced lymphoma 118	Diploid
				GSM194347	Mouse Myc-induced lymphoma 119	Diploid
				GSM194348	Mouse Myc-induced lymphoma 120	Multiple aberrations
				GSM194349	Mouse Myc-induced lymphoma 121	Multiple aberrations
				GSM194350	Mouse Myc-induced lymphoma 123	Multiple aberrations
				GSM194351	Mouse Myc-induced lymphoma 124	Multiple aberrations
				GSM194352	Mouse Myc-induced lymphoma 125	Diploid
				GSM194353	Mouse Myc-induced lymphoma 126	Single aberration
				GSM194354	Mouse Myc-induced lymphoma 127	Multiple aberrations
				GSM194355	Mouse Myc-induced lymphoma 128	Single aberration
				GSM194356	Mouse Myc-induced lymphoma 129	Diploid
				GSM194357	Mouse Myc-induced lymphoma 130	Diploid
				GSM194358	Mouse Myc-induced lymphoma 131	Diploid
				GSM194359	Mouse Myc-induced lymphoma 133	Single aberration
				GSM194360	Mouse Myc-induced lymphoma 135	Single aberration
				GSM194361	Mouse Myc-induced lymphoma 136	Diploid
				GSM194362	Mouse Myc-induced lymphoma 137	Diploid
				GSM194363	Mouse Myc-induced lymphoma 138	Diploid
				GSM194364	Mouse Myc-induced lymphoma 141
GSE40756	Eμ-Myc	C57Bl6	Lymphoma	GSM1000790	EÂµ-myc Lymphoma Train 1	Multiple aberrations
				GSM1000791	EÂµ-myc Lymphoma Train 2	Diploid
				GSM1000792	EÂµ-myc Lymphoma Train 3	Multiple aberrations
				GSM1000793	EÂµ-myc Lymphoma Train 4	Diploid
				GSM1000794	EÂµ-myc Lymphoma Train 5	Multiple aberrations
				GSM1000795	EÂµ-myc Lymphoma Train 6	Single aberration
				GSM1000796	EÂµ-myc Lymphoma Train 7	Single aberration
				GSM1000797	EÂµ-myc Lymphoma Train 8	Single aberration
				GSM1000798	EÂµ-myc Lymphoma Train 9	Multiple aberrations
				GSM1000799	EÂµ-myc Lymphoma Train 10	Single aberration
				GSM1000800	EÂµ-myc Lymphoma Train 11	Single aberration
				GSM1000801	EÂµ-myc Lymphoma Train 12	Multiple aberrations
				GSM1000802	EÂµ-myc Lymphoma Train 13	Diploid
				GSM1000803	EÂµ-myc Lymphoma Train 14	Multiple aberrations
				GSM1000804	EÂµ-myc Lymphoma Train 15	Multiple aberrations
				GSM1000805	EÂµ-myc Lymphoma Train 16	Diploid
				GSM1000806	EÂµ-myc Lymphoma Train 17	Single aberration
				GSM1000807	EÂµ-myc Lymphoma Train 18	Diploid
				GSM1000808	EÂµ-myc Lymphoma Train 19	Single aberration
				GSM1000809	EÂµ-myc Lymphoma Train 20	Single aberration
				GSM1000810	EÂµ-myc Lymphoma Train 21	Multiple aberrations
				GSM1000811	EÂµ-myc Lymphoma Train 22	Diploid
				GSM1000812	EÂµ-myc Lymphoma Train 23	Multiple aberrations
				GSM1000813	EÂµ-myc Lymphoma Train 24	Multiple aberrations
				GSM1000814	EÂµ-myc Lymphoma Train 25	Multiple aberrations
				GSM1000815	EÂµ-myc Lymphoma Train 26	Diploid
				GSM1000816	EÂµ-myc Lymphoma Train 27	Diploid
				GSM1000817	EÂµ-myc Lymphoma Train 28	Diploid
				GSM1000818	EÂµ-myc Lymphoma Train 29	Multiple aberrations
				GSM1000819	EÂµ-myc Lymphoma Train 30	Diploid
				GSM1000820	EÂµ-myc Lymphoma Train 31	Single aberration
				GSM1000821	EÂµ-myc Lymphoma Train 32	Diploid
				GSM1000822	EÂµ-myc Lymphoma Train 33	Diploid
				GSM1000823	EÂµ-myc Lymphoma Train 34	Diploid
				GSM1000824	EÂµ-myc Lymphoma Train 35	Multiple aberrations
				GSM1000825	EÂµ-myc Lymphoma Train 36	Single aberration
				GSM1000826	EÂµ-myc Lymphoma Train 37	Single aberration
				GSM1000827	EÂµ-myc Lymphoma Train 38	Diploid
				GSM1000828	EÂµ-myc Lymphoma Train 39	Diploid
GSE40757	Eμ-Myc	C57Bl6	Lymphoma	GSM1000829	EÂµ-myc Lymphoma Test D1	Diploid
				GSM1000830	EÂµ-myc Lymphoma Test D2	Diploid
				GSM1000831	EÂµ-myc Lymphoma Test D3	Diploid
				GSM1000832	EÂµ-myc Lymphoma Test D4	Diploid
				GSM1000833	EÂµ-myc Lymphoma Test D5	Diploid
				GSM1000834	EÂµ-myc Lymphoma Test D6	Single aberration
				GSM1000835	EÂµ-myc Lymphoma Test D7	Single aberration
				GSM1000836	EÂµ-myc Lymphoma Test D8	Single aberration
				GSM1000837	EÂµ-myc Lymphoma Test D10	Single aberration
				GSM1000838	EÂµ-myc Lymphoma Test D11	Diploid
				GSM1000839	EÂµ-myc Lymphoma Test D12	Multiple aberrations
				GSM1000840	EÂµ-myc Lymphoma Test D13	Single aberration
				GSM1000841	EÂµ-myc Lymphoma Test D14	Single aberration
				GSM1000842	EÂµ-myc Lymphoma Test D15	Single aberration
				GSM1000843	EÂµ-myc Lymphoma Test D16	Multiple aberrations
				GSM1000844	EÂµ-myc Lymphoma Test D17	Multiple aberrations
				GSM1000845	EÂµ-myc Lymphoma Test D18	Diploid
				GSM1000846	EÂµ-myc Lymphoma Test D19	Single aberration
				GSM1000847	EÂµ-myc Lymphoma Test D21	Single aberration
				GSM1000848	EÂµ-myc Lymphoma Test D22	Single aberration
				GSM1000849	EÂµ-myc Lymphoma Test D23	Single aberration
				GSM1000850	EÂµ-myc Lymphoma Test D24	Single aberration
				GSM1000851	EÂµ-myc Lymphoma Test D25	Diploid
				GSM1000852	EÂµ-myc Lymphoma Test D26	Diploid
				GSM1000853	EÂµ-myc Lymphoma Test D27	Single aberration
				GSM1000854	EÂµ-myc Lymphoma Test D28	Multiple aberrations
				GSM1000855	EÂµ-myc Lymphoma Test D29	Diploid
				GSM1000856	EÂµ-myc Lymphoma Test D30	Diploid
				GSM1000857	EÂµ-myc Lymphoma Test D31	Single aberration
				GSM1000858	EÂµ-myc Lymphoma Test D32	Single aberration
				GSM1000859	EÂµ-myc Lymphoma Test D9	Diploid
				GSM1000860	EÂµ-myc Lymphoma Test D20	Multiple aberrations
GSE40758	Eμ-Myc	C57Bl6	Lymphoma	GSM1000861	EÂµ-myc Lymphoma Test D34	Diploid
				GSM1000862	EÂµ-myc Lymphoma Test D35	Multiple aberrations
				GSM1000863	EÂµ-myc Lymphoma Test D43	Multiple aberrations
				GSM1000864	EÂµ-myc Lymphoma Test D46	Diploid
				GSM1000865	EÂµ-myc Lymphoma Test D47	Diploid
				GSM1000866	EÂµ-myc Lymphoma Test D48	Single aberration
				GSM1000867	EÂµ-myc Lymphoma Test D52	Single aberration
				GSM1000868	EÂµ-myc Lymphoma Test D53	Diploid
				GSM1000869	EÂµ-myc Lymphoma Test D55	Single aberration
				GSM1000870	EÂµ-myc Lymphoma Test D56	Multiple aberrations
				GSM1000871	EÂµ-myc Lymphoma Test D57	Diploid
				GSM1000872	EÂµ-myc Lymphoma Test D58	Multiple aberrations
				GSM1000873	EÂµ-myc Lymphoma Test D59	Diploid
				GSM1000874	EÂµ-myc Lymphoma Test D62	Multiple aberrations
				GSM1000875	EÂµ-myc Lymphoma Test D63	Diploid
				GSM1000876	EÂµ-myc Lymphoma Test D64	Diploid
				GSM1000877	EÂµ-myc Lymphoma Test D69	Single aberration
				GSM1000878	EÂµ-myc Lymphoma Test D70	Diploid
				GSM1000879	EÂµ-myc Lymphoma Test D71	Single aberration
				GSM1000880	EÂµ-myc Lymphoma Test D72	Multiple aberrations
				GSM1000881	EÂµ-myc Lymphoma Test D75	Diploid
				GSM1000882	EÂµ-myc Lymphoma Test D78	Diploid
				GSM1000883	EÂµ-myc Lymphoma Test D80	Multiple aberrations
				GSM1000884	EÂµ-myc Lymphoma Test D81	Multiple aberrations
				GSM1000885	EÂµ-myc Lymphoma Test D82	Diploid
				GSM1000886	EÂµ-myc Lymphoma Test D83	Diploid
				GSM1000887	EÂµ-myc Lymphoma Test D84	Diploid
				GSM1000888	EÂµ-myc Lymphoma Test D85	Single aberration
				GSM1000889	EÂµ-myc Lymphoma Test D86	Multiple aberrations
				GSM1000890	EÂµ-myc Lymphoma Test D88	Diploid
				GSM1000891	EÂµ-myc Lymphoma Test D89	Multiple aberrations
				GSM1000892	EÂµ-myc Lymphoma Test D92	Diploid
				GSM1000893	EÂµ-myc Lymphoma Test D93	Single aberration
				GSM1000894	EÂµ-myc Lymphoma Test D98	Multiple aberrations
				GSM1000895	EÂµ-myc Lymphoma Test D107	Multiple aberrations
				GSM1000896	EÂµ-myc Lymphoma Test D117	Single aberration
				GSM1000897	EÂµ-myc Lymphoma Test D168 (Spleen)	Diploid
				GSM1000898	EÂµ-myc Lymphoma Test D135	Multiple aberrations
				GSM1000899	EÂµ-myc Lymphoma Test D151	Diploid
				GSM1000900	EÂµ-myc Lymphoma Test D163	Diploid
				GSM1000901	EÂµ-myc Lymphoma Test D121	Diploid
				GSM1000902	EÂµ-myc Lymphoma Test D133	Diploid
				GSM1000903	EÂµ-myc Lymphoma Test D143	Diploid
				GSM1000904	EÂµ-myc Lymphoma Test D161	Single aberration
GSE32239	Eμ-Myc	C57Bl6	Lymphoma	GSM798907	Malignant Myc B lymphocytes, biological replicate 1	Single aberration
				GSM798908	Malignant Myc B lymphocytes, biological replicate 2	Diploid
				GSM798909	Malignant Myc B lymphocytes, biological replicate 3	Diploid
				GSM798910	Malignant Myc B lymphocytes, biological replicate 4	Single aberration
				GSM798911	Malignant Myc B lymphocytes, biological replicate 5	Diploid
				GSM798912	Malignant Myc B lymphocytes, biological replicate 6	Diploid
				GSM798913	Malignant Myc B lymphocytes, biological replicate 7	Diploid
				GSM798914	Malignant Myc B lymphocytes, biological replicate 8	Multiple aberrations
				GSM798915	Malignant Myc B lymphocytes, biological replicate 9	Multiple aberrations
				GSM798916	Malignant Myc B lymphocytes, biological replicate 10	Single aberration
				GSM798917	Malignant Myc B lymphocytes, biological replicate 11	Diploid
				GSM798918	Malignant Myc B lymphocytes, biological replicate 12	Diploid
				GSM798919	Malignant Myc B lymphocytes, biological replicate 13	Diploid
GSE56063	Eμ-Myc	C57Bl6	Lymphoma	GSM1354529	Tumor WT1 -ID179	Diploid
				GSM1354530	Tumor WT2 -ID287	Diploid
				GSM1354531	Tumor WT3 -ID119	Diploid
				GSM1354532	Tumor WT4 -ID185	Diploid
				GSM1354533	Tumor WT5 -ID375	Diploid
				GSM1354534	Tumor WT6 -ID209	Diploid
				GSM1354535	Tumor WT7 -ID245	Diploid
				GSM1354536	Tumor WT8 -ID355	Diploid
				GSM1354537	Tumor WT9 -ID247	Diploid
	Eμ-Myc ; PRDM11 KO			GSM1354538	Tumor KO1-ID147	Diploid
				GSM1354539	Tumor KO2-ID183	Diploid
				GSM1354540	Tumor KO3-ID203	Diploid
				GSM1354541	Tumor KO4-ID141	Diploid
				GSM1354542	Tumor KO5-ID131	Diploid
				GSM1354543	Tumor KO6-ID291	Diploid
				GSM1354544	Tumor KO7-ID201	Diploid
				GSM1354545	Tumor KO8-ID261	Diploid
				GSM1354546	Tumor KO9-ID357	Diploid
GSE26918	LMP2A ; λ-Myc	C57Bl6	Lymphoma	GSM662840	LMP2A/Î»-MYC cervcial lymph node tumor mouse 5850	Diploid
				GSM662841	LMP2A/Î»-MYC cervcial lymph node tumor mouse 5662	Diploid
				GSM662842	LMP2A/Î»-MYC cervcial lymph node tumor mouse 5646	Diploid
				GSM662843	LMP2A/Î»-MYC cervcial lymph node tumor mouse 5660	Diploid
				GSM662844	LMP2A/Î»-MYC cervcial lymph node tumor mouse 5930	Diploid
				GSM662845	LMP2A/Î»-MYC cervcial lymph node tumor mouse 5935	Diploid
				GSM662846	LMP2A/Î»-MYC cervcial lymph node tumor mouse 6038	Diploid
	λ-Myc			GSM662847	Î»-MYC cervcial lymph node tumor mouse 3000	Diploid
				GSM662848	Î»-MYC cervcial lymph node tumor mouse 5577	Diploid
				GSM662849	Î»-MYC cervcial lymph node tumor mouse 5860	Diploid
				GSM662850	Î»-MYC cervcial lymph node tumor mouse 5933	Single aberration
				GSM662851	Î»-MYC cervcial lymph node tumor mouse 5851	Single aberration
GSE53202	ARR2PB-Myc (Hi-Myc)	FVB/N	Prostate	GSM1287321	ARR2PB-Myc (Myc mice) 5316830048_A	Diploid
				GSM1287322	ARR2PB-Myc (Myc mice) 5316830048_B	Diploid
				GSM1287323	ARR2PB-Myc (Myc mice) 5316830048_C	Diploid
				GSM1287324	ARR2PB-Myc (Myc mice) 5316830048_D	Diploid
				GSM1287325	ARR2PB-Myc (Myc mice) 5316830048_F	Diploid
				GSM1287326	ARR2PB-Myc (Myc mice) 5316830050_A	Diploid
				GSM1287327	ARR2PB-Myc (Myc mice) 5316830050_B	Diploid
				GSM1287328	ARR2PB-Myc (Myc mice) 5316830050_C	Diploid
				GSM1287329	ARR2PB-Myc (Myc mice) 5316830050_D	Diploid
				GSM1287330	ARR2PB-Myc (Myc mice) 5316830050_E	Diploid
				GSM1287331	ARR2PB-Myc (Myc mice) 5316830050_F	Diploid
				GSM1287332	ARR2PB-Myc (Myc mice) 5316830046_B	Diploid
				GSM1287333	ARR2PB-Myc (Myc mice) 5316830046_C	Diploid
				GSM1287334	ARR2PB-Myc (Myc mice) 5316830046_D	Diploid
				GSM1287335	ARR2PB-Myc (Myc mice) 5316830046_E	Diploid
				GSM1287336	ARR2PB-Myc (Myc mice) 5316830046_F	Diploid
				GSM1287337	ARR2PB-Myc (Myc mice) 5316830049_A	Diploid
				GSM1287338	ARR2PB-Myc (Myc mice) 5316830049_B	Diploid
				GSM1287339	ARR2PB-Myc (Myc mice) 5316830049_C	Diploid
				GSM1287340	ARR2PB-Myc (Myc mice) 5316830049_E	Diploid
				GSM1287341	ARR2PB-Myc (Myc mice) 5316830049_F	Diploid
				GSM1287342	ARR2PB-Myc (Myc mice) 5316830051_A	Diploid
				GSM1287343	ARR2PB-Myc (Myc mice) 5316830051_C	Diploid
				GSM1287344	ARR2PB-Myc (Myc mice) 5316830051_D	Diploid
				GSM1287345	ARR2PB-Myc (Myc mice) 5316830051_E	Diploid
				GSM1287346	ARR2PB-Myc (Myc mice) 5316830051_F	Diploid
GSE61379	PB-MYC	FVB/N	Prostate	GSM1503475	PB-MYC prostate 18 mo (M_25)	Single aberration
				GSM1503476	PB-MYC prostate 18 mo (M1049)	Multiple aberrations
				GSM1503477	PB-MYC prostate 18 mo (M_1049D)	Diploid
				GSM1503478	PB-MYC prostate 18 mo (M_1053)	Diploid
				GSM1503479	PB-MYC prostate 18 mo (M_1055)	Single aberration
GSE61382 (aCGH)	PB-MYC	FVB/N	Prostate	GSM1503555	PB-MYC prostate 18 mo_HiMYC1	Diploid
				GSM1503556	PB-MYC prostate 18 mo_HiMYC2	Diploid
				GSM1503557	PB-MYC prostate 18 mo_TgXpd	Diploid
				GSM1503558	PB-MYC prostate 18 mo_Tg1055	Single aberration
				GSM1503559	PB-MYC prostate 18 mo_Tg1053	Single aberration
				GSM1503560	PB-MYC prostate 18 mo_Tg1049	Diploid
				GSM1503561	PB-MYC prostate 18 mo_MYC1	Multiple aberrations
				GSM1503562	PB-MYC prostate 18 mo_MYC2	Multiple aberrations
				GSM1503563	PB-MYC prostate 18 mo_MYC3	Multiple aberrations
				GSM1503564	PB-MYC prostate 18 mo_MYC4	Multiple aberrations
				GSM1503566	PB-MYC prostate 18 mo_M21	Diploid
				GSM1503567	PB-MYC prostate 18 mo_M22	Diploid
				GSM1503568	PB-MYC prostate 18 mo_M23	Diploid
				GSM1503569	PB-MYC prostate 18 mo_M24	Diploid
				GSM1503570	PB-MYC prostate 18 mo_M25	Diploid
				GSM1503571	PB-MYC prostate 18 mo_M26	Diploid

## Sheet: Myc normal tissues
Study Accession Number	Genetic Background	Tissue Type	Sample Accession Number	Sample Name	Status of Aneuploidy and Large CNAs										Status of Aneuploidy and Large CNAs
GSE7897	C57Bl6 × 129	Lymph Node	GSM194365	Mouse Wildtype Normal Lymph Node 1	Diploid
			GSM194366	Mouse Wildtype Normal Lymph Node 2	Diploid
			GSM194367	Mouse Wildtype Normal Lymph Node 3	Diploid
			GSM194368	Mouse Wildtype Normal Lymph Node 4	Diploid
			GSM194369	Mouse Wildtype Normal Lymph Node 5	Diploid
			GSM194370	Mouse Wildtype Normal Lymph Node 6	Diploid
			GSM194371	Mouse Wildtype Normal Spleen 7	Diploid
			GSM194372	Mouse Wildtype Normal Lymph Node 8	Diploid
			GSM194373	Mouse Wildtype Normal Lymph Node 9	Diploid
			GSM194374	Mouse Wildtype Normal Lymph Node 10	Diploid
GSE32239	C57Bl6	Lymph Node	GSM798898	Wild Type B220+, biological replicate 1	Diploid
			GSM798899	Wild Type B220+, biological replicate 2	Diploid
			GSM798900	Wild Type B220+, biological replicate 3	Diploid
			GSM798901	Wild Type B220+, biological replicate 4	Diploid
GSE26918	C57Bl6	Lymph Node	GSM662865	WT pretumor mouse 7022	Diploid
			GSM662866	WT pretumor mouse 7213	Diploid
			GSM662867	WT pretumor mouse 7320	Diploid										0.15-50-12		10	8	Study internal
GSE53202	C57Bl6	Prostate	GSM1287402	Wild_type 5513075004_A	Diploid
			GSM1287403	Wild_type 5513075004_B	Diploid
			GSM1287404	Wild_type 5513075004_C	Diploid
			GSM1287405	Wild_type 5513075004_D	Diploid
			GSM1287406	Wild_type 5513075004_E	Diploid
			GSM1287407	Wild_type 5513075004_F	Diploid
			GSM1287408	Wild_type 5513075006_A	Diploid
			GSM1287409	Wild_type 5513075006_B	Diploid
			GSM1287410	Wild_type 5513075006_C	Diploid
			GSM1287411	Wild_type 5513075006_D	Diploid
			GSM1287412	Wild_type 5513075006_E	Diploid
			GSM1287413	Wild_type 5513075006_F	Diploid
			GSM1287414	Wild_type 5513075025_A	Diploid
			GSM1287415	Wild_type 5513075025_B	Diploid
			GSM1287416	Wild_type 5513075025_C	Diploid
			GSM1287417	Wild_type 5513075025_D	Diploid
			GSM1287418	Wild_type 5513075025_F	Diploid
			GSM1287419	Wild_type 5513075026_A	Diploid
			GSM1287420	Wild_type 5513075026_C	Diploid
			GSM1287421	Wild_type 5513075026_D	Diploid
			GSM1287422	Wild_type 5513075026_E	Diploid
			GSM1287423	Wild_type 5513075026_F	Diploid
			GSM1287424	Wild_type 5513075027_A	Diploid
			GSM1287425	Wild_type 5513075027_B	Diploid
			GSM1287426	Wild_type 5513075027_C	Diploid
			GSM1287427	Wild_type 5513075027_D	Diploid
			GSM1287428	Wild_type 5513075027_E	Diploid
			GSM1287429	Wild_type 5513075027_F	Diploid

## Sheet: Myc premalignant tissues
Study Accession Number	Delivery Method (Promoter Used)	Genetic Background	Tissue Type	Sample Accession Number	Sample Name	Status of Aneuploidy and Large CNAs
GSE32239	Eμ-Myc	C57Bl6	Lymph Node	GSM798902	Premalignant Myc B lymphocytes, biological replicate 1	Diploid
				GSM798903	Premalignant Myc B lymphocytes, biological replicate 2	Diploid
				GSM798904	Premalignant Myc B lymphocytes, biological replicate 3	Diploid
				GSM798905	Premalignant Myc B lymphocytes, biological replicate 4	Diploid
				GSM798906	Premalignant Myc B lymphocytes, biological replicate 5	Diploid
GSE26918	LMP2A ; λ-Myc	C57Bl6	Lymph Node	GSM662852	LMP2A/Î»-MYC pretumor mouse 7221	Diploid
				GSM662853	LMP2A/Î»-MYC pretumor mouse 7146	Diploid
				GSM662854	LMP2A/Î»-MYC pretumor mouse 7028	Diploid
				GSM662855	LMP2A/Î»-MYC pretumor mouse 7225	Diploid
				GSM662856	LMP2A/Î»-MYC pretumor mouse 7222	Diploid
	λ-Myc			GSM662857	Î»-MYC pretumor mouse 7224	Diploid
				GSM662858	Î»-MYC pretumor mouse 7223	Diploid
				GSM662859	Î»-MYC pretumor mouse 7227	Diploid
				GSM662860	Î»-MYC pretumor mouse 7023	Diploid
				GSM662861	Î»-MYC pretumor mouse 7326	Diploid
				GSM662862	LMP2A pretumor mouse 7144	Diploid
				GSM662863	LMP2A pretumor mouse 7323	Diploid
				GSM662864	LMP2A pretumor mouse 7330	Diploid

## Sheet: Myc cell lines
Study Accession Number	Delivery Method (Promoter Used)	Genetic Background	Tissue Type	Sample Accession Number	Sample Name	Status of Aneuploidy and Large CNAs
GSE61382 (aCGH)	PB-MYC	FVB/N	Prostate	GSM1503565	PB-MYC derived prostate cancer cell line_MYC CaP	Multiple aberrations
