# Supplementary material for: The landscape of chromosomal aberrations in breast cancer mouse models reveals driver-specific routes to tumorigenesis
Source: Nat Commun. 2016 Jul 4;7:12160. doi: 10.1038/ncomms12160 (PMC4932194; doi:10.1038/ncomms12160)
Supplement: Supplementary Data 8 — 8: SV40Tag-induced tumors in prostate cancer GEMMs. [file ncomms12160-s9.xls]

## Sheet: Summary of SV40Tag data sets
Supplementary Data 8: SV40Tag-induced tumors in prostate cancer GEMMs
Accession Number	Experimental Platform	Study Title	Type of Data
53202	Illumina MouseWG-6 v2.0 expression beadchip	Cross-species analysis of genome-wide regulatory networks identifies a synergistic dependency between FOXM1 and CENPF that drives prostate cancer malignancy	Expression microarrays
8666	Mm_FCRF_UniGEM2	Integrated SV40 T/t-antigen Cancer Signature in Aggressive Breast, Prostate and Lung Carcinomas with Poor Prognosis	Expression microarrays

## Sheet: SV40Tag tumors
Study Accession Number	Delivery Method (Promoter Used)	Genetic Background	Tissue Type	Sample Accession Number	Sample Name	Status of Aneuploidy and Large CNAs
GSE53202	Pb-SV40T/t-antigen	C57Bl/6J	Prostate	GSM1287515	TRAMP 5512953020_A	Diploid
				GSM1287516	TRAMP 5512953020_B	Diploid
				GSM1287517	TRAMP 5512953020_C	Diploid
				GSM1287518	TRAMP 5512953020_D	Diploid
				GSM1287519	TRAMP 5512953020_E	Diploid
				GSM1287520	TRAMP 5512953020_F	Diploid
				GSM1287521	TRAMP 5512953038_A	Diploid
				GSM1287522	TRAMP 5512953038_B	Diploid
				GSM1287523	TRAMP 5512953038_C	Diploid
				GSM1287524	TRAMP 5512953038_D	Diploid
				GSM1287525	TRAMP 5512953038_E	Diploid
				GSM1287526	TRAMP 5512953038_F	Diploid
				GSM1287527	TRAMP 5512953041_A	Multiple aberrations
				GSM1287528	TRAMP 5512953041_C	Diploid
				GSM1287529	TRAMP 5512953041_D	Diploid
				GSM1287530	TRAMP 5512953041_E	Diploid
				GSM1287531	TRAMP 5512953041_F	Diploid
				GSM1287532	TRAMP 5512953001_A	Diploid
				GSM1287533	TRAMP 5512953001_B	Diploid
				GSM1287534	TRAMP 5512953001_C	Single aberration
				GSM1287535	TRAMP 5512953001_D	Multiple aberrations
				GSM1287536	TRAMP 5512953001_F	Diploid
				GSM1287537	TRAMP 5512953048_A	Single aberration
				GSM1287538	TRAMP 5512953048_B	Diploid
				GSM1287539	TRAMP 5512953048_C	Diploid
				GSM1287540	TRAMP 5512953048_D	Diploid
				GSM1287541	TRAMP 5512953048_E	Diploid
				GSM1287542	TRAMP 5512953048_F	Diploid
GSE8666	Pb-SV40T/t-antigen (TRAMP)	C57Bl6	Prostate	GSM214831	C57.PT.1	Multiple aberrations
				GSM214832	C57.PT.2	Multiple aberrations
				GSM214833	C57.PT.3	Multiple aberrations
				GSM214834	C57.PT.4	Multiple aberrations
				GSM214835	C57.PT.5	Multiple aberrations

## Sheet: SV40Tag normal tissues
Study Accession Number	Genetic Background	Tissue Type	Sample Accession Number	Sample Name	Status of Aneuploidy and Large CNAs
GSE53202	C57Bl6	Prostate	GSM1287402	Wild_type 5513075004_A	Diploid
			GSM1287403	Wild_type 5513075004_B	Diploid
			GSM1287404	Wild_type 5513075004_C	Diploid
			GSM1287405	Wild_type 5513075004_D	Diploid
			GSM1287406	Wild_type 5513075004_E	Diploid
			GSM1287407	Wild_type 5513075004_F	Diploid
			GSM1287408	Wild_type 5513075006_A	Diploid
			GSM1287409	Wild_type 5513075006_B	Diploid
			GSM1287410	Wild_type 5513075006_C	Diploid
			GSM1287411	Wild_type 5513075006_D	Diploid
			GSM1287412	Wild_type 5513075006_E	Diploid
			GSM1287413	Wild_type 5513075006_F	Diploid
			GSM1287414	Wild_type 5513075025_A	Diploid
			GSM1287415	Wild_type 5513075025_B	Diploid
			GSM1287416	Wild_type 5513075025_C	Diploid
			GSM1287417	Wild_type 5513075025_D	Diploid
			GSM1287418	Wild_type 5513075025_F	Diploid
			GSM1287419	Wild_type 5513075026_A	Diploid
			GSM1287420	Wild_type 5513075026_C	Diploid
			GSM1287421	Wild_type 5513075026_D	Diploid
			GSM1287422	Wild_type 5513075026_E	Diploid
			GSM1287423	Wild_type 5513075026_F	Diploid
			GSM1287424	Wild_type 5513075027_A	Diploid
			GSM1287425	Wild_type 5513075027_B	Diploid
			GSM1287426	Wild_type 5513075027_C	Diploid
			GSM1287427	Wild_type 5513075027_D	Diploid
			GSM1287428	Wild_type 5513075027_E	Diploid
			GSM1287429	Wild_type 5513075027_F	Diploid
GSE8666	C57Bl6	Prostate	GSM214827	C57.PN.1	Diploid
			GSM214828	C57.PN.2	Diploid
			GSM214829	C57.PN.3	Diploid
			GSM214830	C57.PN.4	Diploid

## Sheet: SV40Tag premalignant tissues
Study Accession Number	Delivery Method (Promoter Used)	Genetic Background	Tissue Type	Sample Accession Number	Sample Name	Status of Aneuploidy and Large CNAs
GSE53202	Pb-TagAPT121	C57Bl/6J	Prostate	GSM1287375	Pb-TagAPT121 (APT mice) 5312759002_A	diploid
				GSM1287376	Pb-TagAPT121 (APT mice) 5312759002_B	diploid
				GSM1287377	Pb-TagAPT121 (APT mice) 5312759002_D	diploid
				GSM1287378	Pb-TagAPT121 (APT mice) 5312759002_E	diploid
				GSM1287379	Pb-TagAPT121 (APT mice) 5312759002_F	diploid
				GSM1287380	Pb-TagAPT121 (APT mice) 5312759003_A	diploid
				GSM1287381	Pb-TagAPT121 (APT mice) 5312759003_B	diploid
				GSM1287382	Pb-TagAPT121 (APT mice) 5312759003_C	diploid
				GSM1287383	Pb-TagAPT121 (APT mice) 5312759003_E	diploid
				GSM1287384	Pb-TagAPT121 (APT mice) 5312759018_A	diploid
				GSM1287385	Pb-TagAPT121 (APT mice) 5312759018_B	diploid
				GSM1287386	Pb-TagAPT121 (APT mice) 5312759018_C	diploid
				GSM1287387	Pb-TagAPT121 (APT mice) 5312759018_D	diploid
				GSM1287388	Pb-TagAPT121 (APT mice) 5312759018_F	diploid
				GSM1287389	Pb-TagAPT121 (APT mice) 5312759020_A	diploid
				GSM1287390	Pb-TagAPT121 (APT mice) 5312759020_B	diploid
				GSM1287391	Pb-TagAPT121 (APT mice) 5312759020_C	diploid
				GSM1287392	Pb-TagAPT121 (APT mice) 5312759020_D	diploid
				GSM1287393	Pb-TagAPT121 (APT mice) 5312759020_E	diploid
				GSM1287394	Pb-TagAPT121 (APT mice) 5312759020_F	diploid
				GSM1287395	Pb-TagAPT121 (APT mice) 5312759007_A	diploid
				GSM1287396	Pb-TagAPT121 (APT mice) 5312759007_C	diploid
				GSM1287397	Pb-TagAPT121 (APT mice) 5312759007_D	diploid
				GSM1287398	Pb-TagAPT121 (APT mice) 5312759007_E	diploid
				GSM1287399	Pb-TagAPT121 (APT mice) 5312759007_F	diploid
				GSM1287400	Pb-TagAPT121 (APT mice) 5535696008_C	diploid
				GSM1287401	Pb-TagAPT121 (APT mice) 5535696007_F	diploid
