# Supplementary material for: The landscape of chromosomal aberrations in breast cancer mouse models reveals driver-specific routes to tumorigenesis
Source: Nat Commun. 2016 Jul 4;7:12160. doi: 10.1038/ncomms12160 (PMC4932194; doi:10.1038/ncomms12160)
Supplement: Supplementary Data 9 — Candidate genes underlying recurrent driver-specific CNAs. [file ncomms12160-s10.xls]

## Sheet: Her2
Supplementary Data 9: Candidate genes underlying recurrent driver-specific CNAs
Genes downregulated in Her2_Neu model compared to all other models	Genes located on mouse Chr 4	Genes located on human 1p syntenic region	Genes connected to ERBB2 by GeNets		Genes downregulated in Her2_Neu model compared to normal mammary tissue	Genes located on mouse Chr 4	Genes located on human 1p syntenic region	Genes connected to ERBB2 by GeNets
Rrs1	Tpm2	LRRC42	SFN		Sdpr	Hsdl2	CPT2	-
LOC100045677 /// Mcm3	Tmeff1	2010305A19Rik	EPS15		Hibch	Orm1	FABP3
Mcm3	Klf4	ORC1L			Hsd11b1	Cpt2	ALDH4A1
Il1r1	Bspry	EPS15			Slc24a3	Fabp3	MFN2
Hspe1	Alad /// LOC100046072	STIL			Car3	Aldh4a1
Nop58	Pappa	NASP			Cd1d1	Mfn2
Wnt6	Psip1	CDC20			Elovl6
Wnt10a	Lrrc42	CTPS			Hsdl2
Ncl	2010305A19Rik	PPIE			Orm1
Cxcr7	Orc1l	LOC100045707 /// POU3F1			Cpt2
Gpc1	Eps15	GJB3			Fabp3
Bok	Stil	GJB4			Aldh4a1
Mcm6	Nasp	RNF19B			Mfn2
Cdk18	Cdc20	SNRNP40			Aqp1
Nap1l1	Ctps	RCC1			Tgoln1
Gm4204 /// Nap1l1	Ppie	SFN			1810020D17Rik
Fam129a	LOC100045707 /// Pou3f1	CLIC4			Dgat2
Dusp10	Gjb3	PADI3			Cdkn1c
Fam107b	Gjb4	PDPN			Cnn1
Pfkfb3	Rnf19b	HMGB2			9030425E11Rik
Dpp7	Snrnp40	PHF13			Dlat
Olfm1	Rcc1	ATAD3A			Cs
Cel	Sfn				Pex13
Ptges	Clic4				Pank3
Stom	Padi3				Aoc3
Rnd3	Pdpn				Aldh6a1
Cytip	Hmgb2				Irx4
Cdca7	Phf13				Ndrg2
Chst1	Atad3a				Enpp2
Dnajc17					Gbe1
Nop56					Hdgfrp2
Id1					Plin4
Eif6					Fech
Mybl2					Aldh1a1
Wfdc2					Aldh1a7
Ctsz					Rbp4
Car13					2900062L11Rik
Plk4					6530401D17Rik
Ccrn4l /// LOC100047134					Gpm6b
Naa15
Postn
Clic4
S100a4
S100a6
Ecm1
Tbx15
Slc16a1
Ddx20
Ampd2
Ccdc109b
Aimp1
Cth
Tpm2
Tmeff1
Klf4
Bspry
Alad /// LOC100046072
Pappa
Psip1
Lrrc42
---
2010305A19Rik
Orc1l
Eps15
Stil
Nasp
Cdc20
Ctps
Ppie
LOC100045707 /// Pou3f1
Gjb3
Gjb4
Rnf19b
Snrnp40
Rcc1
Sfn
Padi3
Pdpn
Hmgb2
Phf13
Atad3a
Steap1
Dbf4
Dnajc2
Cgref1
Tacc3
Fgfr3
Mfsd10
Prkg2
Cct6a
Stx1a
Fam20c
Smarce1
Pdk4
Asns
Akr1b8
Mthfd2
8430410A17Rik
Lsm3
Slc6a6
A130022J15Rik
Ppp4r2
Clec7a
Strap
Recql
Slc1a5
Cyp2f2
Lgals7
Cebpa
Pold1
Nup62
Pcsk6
Aen
Bnc1
Lmo1
Apob48r
Kif22
Htra1
H19
Defa-rs12
Plat
Pdlim3
Armc6
Isyna1
Nxnl1
Ddx39
Mt2
Rrad
Slc12a4
Cyb5b
Aars
Cdt1
Oaf
Acsbg1
Adpgk
Lactb
Elovl4
Clstn2
Topbp1
Mtap4
Itga9
Rpf2
Wasf1
Mical1
Prtn3
Prdm4
Dram1
Utp20
Glipr1
Arhgap9
Lrp1
Itga7
Rars
Tcf7
Pdlim4
P4ha2
Hint1
Trim16
0610010K14Rik
Alox12e
Mybbp1a
Nxn
Aatf
Kpnb1
Krt15
Krt19
Krt14
Krt16
42256
Birc5
Socs3
Timp2
Cbr2
Slc16a3
Sdc1
Odc1
Twist1
Bcl11b
Tnfaip2
Jag2
Hist1h3a /// Hist1h3b /// Hist1h3c /// Hist1h3d /// Hist1h3e /// Hist1h3f /// Hist1h3g /// Hist1h3h /// Hist1h3i /// Hist2h3b /// Hist2h3c1 /// Hist2h3c2
Gmnn
Edn1
Tpmt
Id4 /// LOC100045546
LOC100045546
Id4
Gadd45g
LOC100046232 /// Nfil3
Dok3
Fbp2
Trip13
Fst
Nt5dc2
Samd4
Mmp14
Slc25a30
Tsc22d1
Slc1a3
Mtbp
Has2
Asap1
Ndrg1
Ly6d
Ly6a
Top1mt
Slc39a4
Lgals1
Celsr1
Krt79
Nubp1
Prodh
Fam43a
Alcam
D16Ertd472e
Adamts1
Hmga1 /// Hmga1-rs1
Hnrnpm
Angptl4
Gpsm3
D17H6S56E-5
Polr1c
Hdgfrp2
Ptprs
Celf4
Tcerg1
Ppargc1b
Pmaip1
Tubb6
Me2
Ctdp1
Fosl1
Slc22a12
Snhg1
Incenp
Fads3
Fads1
Anxa1
Il33
Pprc1
Nolc1
Col17a1
Gsto1
9930023K05Rik
Zfp275
Haus7 /// LOC100044098
Renbp
Gm6742 /// Gm7450 /// Gm7993 /// Gm9115 /// Odc1
Armcx4
Sh3kbp1

## Sheet: Myc
Genes upregulated in Myc model compared to all other models	Genes located on mouse Chr 15	Genes located on human 8q syntenic region	Genes connected to Myc by GeNets		Genes upregulated in Myc model compared to normal mammary tissue	Genes located on mouse Chr 15	Genes located on human 8q syntenic region	Genes connected to Myc by GeNets
Sox17	Rpl37	EIF3E	MRPL19		Rgs20	Rpl37	EIF3E	EIF3E
Cspp1	Slc1a3	MRPL19	EIF3E		Ahcy	Nup155	EIF3H	EIF3H
Prss39	Zfp622	PTP4A3			Rdh10	Skp2	RPL10	RPS6
Mrps9	Cct5	TOP1MT			LOC100045677 /// Mcm3	Rad1	MED30	MRPL19
Hspe1	Atad3a	BOP1			Mcm3	6030458C11Rik	MRPL19	RPL8
Akr1b3	Eif3e	RPL8			Prim2	Basp1	MTBP	RPL10
Nop58	Mrpl19				Bag2	Myo10	WISP1	MAF1
Ncl	Ptp4a3				Ccdc115	Tiaf2	2410075B13RIK	BOP1
Ccdc93	Top1mt				Ptpn18	Cct5	EXOSC4
Lgtn	Bop1				Chst10	Eif3e	RPS6
Nap1l1	Rpl8				Rpl31	Eif3h	MAF1
Gm4204 /// Nap1l1	Ift27				Gm10191 /// Gm16382 /// Gm7689 /// LOC638399 /// LOC675018 /// Rpl31	Rpl10	BRP16
Npl	Mfng				Gm10072 /// Gm16382 /// Gm6635 /// Gm9154 /// Gm9228 /// LOC638399 /// Rpl31 /// Rpl31-ps1	Med30	BOP1
Rgs16	Gcat				Gm12508 /// Gm13841 /// Gm5561 /// Gm6344 /// LOC100044494 /// Rpl29	Mrpl19	ZFP7
Uck2	Pim3				Gm13841 /// Gm3550 /// Gm6344 /// LOC100044494 /// Rpl29	Mtbp	COMMD5
Hmga2	Lrrk2				Gm13841 /// Gm5561 /// Gm6344 /// LOC100044494 /// Rpl29	Wisp1	RPL8
Tfb2m	Rapgef3				Arf1	2410075B13Rik	1110038F14Rik
Degs1	Lmbr1l				Kdelc1	Exosc4
Rrp15	Cela1				Fzd7	Rps6
Fam107b					Nop58	Maf1
2310002J15Rik					Fam119a	Brp16
Dpp7					Gm4149 /// Rpl37a	Bop1
Col5a1					Rpl37a	Zfp7
Olfm1					Gm14251 /// Gm4149 /// Gm4613 /// Mir682 /// Rpl37a	Commd5
Rbms1					Rqcd1	Rpl8
Chst1					Rnf25	1110038F14Rik
Fjx1					Ankzf1	Gga1
Polr1b					Ankzf1 /// Glb1l	Pdxp
Nop56					Glb1l	Sox10
Procr					Serpine2	Cby1
Ddx27					Gm7609	Rpl3
Rbm38					Ncl	Atf4
Ctsz					C130036L24Rik	Xrcc6
Fxr1					6430706D22Rik /// Hjurp	Ccdc134
Sh3d19					Hjurp	Srebf2
Gpatch4					Hes6	Cenpm
Dap3					Pask	Tdg
Fam189b					42249	Poldip3
Tbx15					Dtymk	Bik
Slc16a1					Mki67ip	Gtse1
Ampd2					Mcm6	Gramd4
Dnttip2					Cxcr4	Creld2
Pla2g12a					Lgtn	Trabd
Dkk2					Ppfia4	Plxnb2
Nhedc2					Ube2t	Ncaph2
Rg9mtd2					Lad1	Snrpc
Rpf1					Tmem9	Tmem106c
Rabggtb					Cdk2ap1 /// LOC100047490	Cacnb3
Cth					Rnf2	Mgp
Cga					Ier5	Aqp5
Sigmar1					Rpl35	Racgap1
Polr1e					Rpsa	Acvr1b
Tmeff1					Slc19a2	Krt8
Slc35d1					Nme7	Eif4b
Eps15					Atp1b1	Tenc1
Gjb3					Uck2	Spryd3
Mecr					Nuf2	Zfp740
Cela3b					Fcgr4	Amhr2
Cela3b /// LOC638418					---
Exosc10					Vangl2
Srm					Igsf8
Dffb					Tagln2
Atad3a					Exo1
Steap1					H3f3b
Abcb1b					Acbd3
LOC100047009 /// Pus7					Pycr2
Emilin1					Tmem63a
Slc5a6					Haus5
Ldb2					Rrp15
Dao					Cenpf
Rpl37					Ints7
Wbscr16					Nek2
Stx1a					Suv39h2
Pilra					H2afb1
Smarce1					Mllt10
Alox5ap					Arrdc1
Tfpi2					Nrarp
Pdk4					A830007P12Rik
Akr1b8					Ssna1
Mpp6					Grin1
Aqp1					Wdr5
Lancl2					Ier5l
Smyd1					Mettl11a
Ptcd3					St6galnac4
Polr1a					Fpgs
Tmem150a					Tor2a
Hk2					Fam129b
LOC639633 /// Npm3 /// Npm3-ps1					Rpl12
Slc6a6					Psmd5
Suclg2					Ggta1
Trnt1					Nek6
Crbn					Spc25
Thumpd3					Gorasp2
Il17ra					Hat1
Klra18					Cdca7
Ptpro					Gm11263 /// Gm13654 /// Gm14138 /// Gm16406 /// Gm16409 /// Gm9143 /// LOC639593 /// Rps6
Abcc9					Gm13654 /// Rps6
Rps9					Prpsap2
Wdr12					Cwc22
Slc1a5					Ssrp1
Ppp5c					Slc35c1
Plaur					Caprin1
Erf					Dnajc24
Lipe					Tmco5
Cyp2f2					Bub1b
Fbxo17					Rad51
Rasgrp4					Zfyve19
BC027344					Nusap1
Prmt1					LOC100048488 /// Tyro3
Gm9811 /// Rpl14					Mga
Rpl14					Gatm
Nomo1					Myef2
Sergef					Dut
Igf1r					Ncaph
Aen					Bub1
Clns1a					Bcl2l11
Ipo7					Chchd5
Tmem159					Spcs2
Il21r					Vps16
Gdpd3					Snrpb2
Utf1					Xrn2
Adam8					Nxt1
Sct					Gins1
Rangrf					Tpx2
Eif4ebp1					Cpne1
Dusp26					Rbm12
Msr1					0610011L14Rik
Armc6					Dsn1
Isyna1					Rbl1
Mtap1s					Mphosph6
Ednra					Pkig
Mri1					Ada
Mt2					Sdc4
Ccl17					Ube2c
Pla2g15					Ncoa5
Slc7a6					Slc35c2
Cirh1a					Eya2
Dhodh					Tmem189
Il34					Ptpn1
Foxc2					Zfp64
Fbxo31					Aurka
Aprt					Ogfr
Cbfa2t3					Tpd52
Mmp13					Hltf
Mmp12					Ect2
Ppan					Zmat3
Oaf					Actl6a
Zfp259					Ccna2
Acsbg1					Plk4
Sema7a					4930583H14Rik
Rpl4					Alg5
Rasl12					Tm4sf1
Myo5a					Lxn
Bckdhb					Sms
Xylb					Trim59
Adat2					Tmem144
Epb4.1l2					Fhdc1
Gstm3					Fbxw7
Rpf2					Hdgf
Npm1					Crabp2
Ddit4					Gpatch4
Ppa1					Cct3
Tysnd1					Msto1
Supv3l1					Efna1
Ggt1					Cks1b
Slc19a1					Slc27a3
Mier2					Mif
Reep6					Tuft1
Adamtsl5					Rfx5
Sf3a2					Cdc42se1
Eef2					Bnipl
Matk					Ctss
Nfic					Rps10
Gna15					Vps45
Gnptab					Fcgr1
Utp20					Gpr89
Lta4h					M6pr
LOC100048056 /// Lta4h					Man1a2
Mrpl42					Tspan2
Slc6a15					LOC100046704 /// Nras
Glipr1					Nras
Cct2					Bcas2
Helb					Olfml3
Arhgap9					Phtf1
Lrp1					Cttnbp2nl
Cs					Chi3l3
Pes1					Slc16a4
1700020C11Rik					Gnai3
Eif3e					Gm8394 /// Psma5
Pno1					Psma5
Glul					Psrc1
Cct4					Sars
Pus10					Clcc1
Stc2					Gpsm2
Rars					Col11a1
Nudcd2					Slc35a3
Ltc4s					Frrs1 /// LOC100046401
Nhp2					Gar1
Gpx3					Papss1
Gm16516					Pdlim5
Fam83g					Hs2st1
Cd68					Odf2l
0610010K14Rik					Cyr61
C1qbp					Gm8001
Mybbp1a					Ssx2ip
1300001I01Rik					Rpf1
Srr					Ifi44
Tsr1					Lrrc40
Hic1					Depdc1a
Slc6a4					Kpna2
Utp6					Ccne2
Nle1					Ints8
Ddx52					Ccnc
Aatf					LOC100046775 /// Slc35a1
Dgke					Nfx1
Abcc3					Ubap2
Lasp1					2810432D09Rik
Aoc3					Car9
Aarsd1					Melk
C1ql1					Polr1e
Hexim1					Nans
Ftsj3					Ikbkap
Nol11					Txn1
Ttyh2					Ptgr1
Tha1					Wdr31
Timp2					Pole3
Mrpl12					Rpl7l1
Rac3					Ttc39b
Dus1l					Rps6
Tex19.1					Gm11263 /// Gm13654 /// Gm14138 /// Gm16409 /// LOC639593 /// Rps6
Odc1					Ak3l1
Mrto4					Ak3l1 /// LOC100047616
Tpo					Slc35d1
Bcap29					Actg1
Twist1					Rpl15
Immp2l					Orc1l
Gm5081					Txndc12
Mipol1					Slc5a9
Gm11599 /// Gm11687 /// Gm12091 /// Gm12366 /// Gm12922 /// Gm14583 /// Gm4968 /// Gm5921 /// Gm6139 /// Gm6266 /// Gm6359 /// Gm6433 /// Gm7143 /// Gm8225 /// Gm8235 /// Gm8520 /// LOC100048354 /// LOC634916 /// LOC639606 /// Rps2 /// Rps2-ps6					Mknk1
Rps2					Ccdc163
Gm11599 /// Gm12366 /// Gm14583 /// Gm5921 /// Gm6139 /// Gm8841 /// Rps2 /// Rps2-ps6					Tesk2
Nin					Kif2c
Dpf3					Eri3
Tdp1					Dmap1
9030617O03Rik					Dph2
Amn					Cdc20
Pitrm1					Slc2a1
Inhba					Cited4
Gcnt2					Ppie
Tpmt					Utp11l
Barx1					Snip1
Gadd45g					Csf3r
Nop16					Gjb3
Ctsl					Tmem54
Nsun2					Marcksl1
LOC100046044 /// Nr2f1					Eif3i
Nln					Khdrbs1
Cwc27					Snrnp40
Fdft1					Gmeb1
Tkt					Rcc1
Gnl3					Atpif1
Nt5dc2					Smpdl3b
Glud1					Rpa2
Ripk3					Ppp1r8
Stc1					Zfp593
Dok2					Pdik1l
Slc25a30					Stmn1
Pcca					Rcan3
Slc1a3					Kdm1a
Zfp622					C1qb
Cct5					C1qa
Mrpl19					Ero1l /// Rpl31
Ptp4a3					Rap1gap
Top1mt					Ddost
Bop1					Padi4
Rpl8					Fblim1
Ift27					Ddi2 /// Rsc1a1
LOC100046464 /// Mfng					Mcrs1
Gcat					Hmgb2
Pim3					2510039O18Rik
Lrrk2					Car6
Rapgef3					Errfi1
Lmbr1l					Espn
Cela1					A430005L14Rik
Trap1					Prkcz
Rsl1d1					B930041F14Rik
Prodh					Cpsf3l
Cldn5					9430015G10Rik
Tmem97					Ppp1r14b
Pdia5					LOC100047009 /// Pus7
Hcls1					Paxip1
D16Ertd472e					Krtcap3
Hlcs					LOC100048338 /// Pdlim1
U2af1					Tacc3
Zdhhc14					Tnip2
Plg					Sh3bp2
Slc22a1					2310079F23Rik
Mrpl18					Lyar
Gm9880 /// Tcp10a /// Tcp10c					Pacrgl
Gm9880 /// Tcp10a /// Tcp10b /// Tcp10c					Hmgn2
Clcn7					Dck
Tpsab1					Shroom3
Pabpc1					Mepe
Hmga1 /// Hmga1-rs1					Cdc7
Rrp1b					Pde6b
Myo1f					Ung
Angptl4					Rpl37
Polr1c					Rfc5
Mrpl2					Rasal1
Gnmt					Oas1b
1700001C19Rik					Arpc3
Mdfi					Arl6ip4 /// LOC100048046
Plcl2					Gtf2h3
Wdr43					Ncor2
Zeb1					Cct6a
Gata6					Wbscr16
Tcerg1					Rfc2
Srfbp1					Polr2j
LOC636713 /// Srfbp1					Lrwd1
Ppic					Serpine1
Ppargc1b					Mcm7
Rcor2					Psmg3
Snhg1					Nudt1
Eef1g /// LOC100047986					Pms2
Rcl1					Usp12
Cpn1					Rpl21
Nolc1					Brca2
Gsto1					Rfc3
Maoa					Slc25a13
Zfp275					Naa38
Bgn					Snd1
Pnck					2310016C08Rik
Gm6742 /// Gm7450 /// Gm7993 /// Gm9115 /// Odc1					Nrf1
					Zc3hc1
					Akr1b10
					Cald1
					Casp2
					Arhgef5
					Ezh2
					Mpp6
					Prr15
					Lsm5
					Mad2l1
					Polr1a
					Rnf26
					Reg1
					Dok1
					Rtkn
					LOC639633 /// Npm3 /// Npm3-ps1
					Smyd5
					Cct7
					Snrpg
					Gm8186 /// Snrpg
					Aplf
					Rpn1
					Ruvbl1
					Sec61a1
					Mcm2
					Chl1
					Arpc4
					1500001M20Rik
					Tmem40
					Mbd4
					Eif4a3
					Zfp239
					Ccdc77
					Gdf3
					Clec4n
					Cdca3
					Nop2
					Ncapd2
					Rad51ap1
					Tead4
					Tulp3
					Magohb
					Mansc1
					8430419L09Rik
					Pbp2
					Rpl36al
					Dera
					Slco1a5
					Cmas
					Etnk1
					3010003L21Rik
					Tfpt
					Prpf31
					Rps9
					Cdc42ep5
					Gm10051 /// Rpl28 /// Rpl28-ps1
					5730403M16Rik
					Rps5
					Trim28
					Wdr12
					Lig1
					Sae1
					Ercc2
					Krt8
					Zfp111
					Kcnn4
					Zfp428
					Xrcc1
					Ethe1
					Gm13143 /// Rps19
					Rps19
					Erf
					Pafah1b3
					Pld3
					Fbl
					Fbxo17
					Mrps12
					Lgals7
					Hpn
					Ccdc123
					Ctu1
					Pold1
					Prmt1
					LOC633178 /// LOC638236 /// Rpl13a
					Gm9811 /// Rpl14
					Rpl14
					Ruvbl2
					Rpl18
					Gm5312 /// Rpl18
					LOC100048449 /// Rpl18
					Grwd1
					Grin2d
					Sergef
					Prmt3
					Otud7a
					Snrpa1
					LOC100047155 /// Snrpa1
					AU020206
					Abhd2
					Fanci
					Prc1
					Blm
					Iqgap1
					Sec11a
					Gm2614 /// Rps17
					Ctsc
					Gm15483 /// Gm6573 /// Gm6834 /// LOC100044992 /// Rps13
					Clns1a
					Gdpd5
					Kcne3
					Rrm1
					Ero1l
					9030624J02Rik
					Eri2
					Slc5a11
					Il21r
					Spns1
					Kif22
					Cd2bp2
					LOC100047782 /// Zfp771
					Zfp771
					Dctpp1
					Pycard
					1110007A13Rik
					Rfwd3
					Mki67
					Adam8
					Ifitm2
					Hras1
					Rangrf
					Krtap5-1
					Krtap5-4 /// Krtap5-5
					Gm10071 /// Gm12918 /// Gm15710 /// Rpl13
					Tssc4
					Cttn
					Insr
					Snapc2
					Tfdp1
					Ckap2
					Slc20a2
					Ash2l
					4930444A02Rik
					Gtf2e2
					Msr1
					Scrg1
					Sap30
					Galnt7
					Cpe /// LOC100046434
					Cpe /// LOC677374
					Atp13a1
					Gmip
					Gatad2a
					Nr2c2ap
					Crlf1
					Isyna1
					Ssbp4
					Pgpep1
					Lsm4
					Ifi30
					Myo9b
					Mcm5
					Gipc1
					Ddx39
					Asf1b
					Dcaf15
					Trmt1
					Nfix
					Syce2
					Dhps
					Wdr83
					Orc6l
					Gm6573 /// Gm6834 /// LOC100044992 /// Rps13
					Gm6573 /// LOC100044992 /// Rps13
					Irx5
					Mt2
					Nup93
					Ccl17
					Cklf
					A730028G07Rik
					Cmtm2a
					Tradd
					Cenpt
					Nutf2
					Gm10333 /// Gm10349 /// Nutf2
					Prmt7
					Cirh1a
					Nip7
					Nqo1
					Psmd7
					Zfp821
					Ftsjd1
					Znrf1
					Chst5
					Cenpn
					Cotl1
					LOC100047619 /// Slc7a5
					Cdt1
					Zfp276
					Rab4a
					1700054N08Rik
					Taf5l
					Casp1
					Mmp13
					Mmp12
					Gm12447 /// Gm12704 /// Gm13841 /// Gm5561 /// Gm6344 /// Gm8088 /// LOC100044494 /// Rpl29
					Ankrd49
					Mre11a
					Taf1d
					Pin1
					Ppan
					Dnmt1
					Slc44a2
					Qtrt1
					Spata19
					Dcps
					Pus3
					Chek1
					BC024479
					Tbrg1
					H2afx
					Il10ra
					Pafah1b2
					Zfp259
					Ddx10
					Clk3
					Pml
					Cd276
					Kif23
					Zwilch
					Rpl4
					Tipin
					2010321M09Rik
					2810417H13Rik
					Rps27l
					Ccnb2
					Mns1
					Lrrc1
					Sh3bgrl2
					Ttk
					Plod2
					Esyt3
					Topbp1
					Acy1
					Abhd14a
					Cyb561d2
					Ifrd2
					Traip
					Gmppb
					Rnf123
					Ccdc71
					Qars
					Nme6
					Smarcc1
					Glb1
					Cmtm7
					Xylb
					Exosc7
					Adat2
					3110003A17Rik
					Reps1
					6330590E21Rik
					Hebp2
					Bclaf1
					Fam54a
					Ctgf
					Enpp1
					Arg1
					2310057J18Rik /// 2310065H11Rik
					Gm16519 /// Gm6285 /// Gm6336 /// LOC630855 /// LOC639477 /// Rpl12
					Frk
					Traf3ip2
					Rpf2
					Aim1
					Rpl7a
					Dcbld1
					Lims1
					Ddit4
					Slc29a3
					Ass1
					Dna2
					Cdk1
					Derl3
					1810008A18Rik
					Pwp2
					Mier2
					Ptbp1
					Polr2e
					Rps15
					LOC100046223 /// Rps15
					Apc2
					Tcf3
					Lsm7
					Lmnb2
					Thop1
					Fzr1
					Ncln
					Tle6
					Gm5806 /// Gm9855 /// Tdg
					Txnrd1
					Appl2
					D10Wsu52e
					Nup37
					Utp20
					Tmpo
					Nedd1
					Lta4h
					LOC100048056 /// Lta4h
					Fgd6
					Nr2c1
					Slc6a15
					Rpl6
					Phlda1
					Lyz2
					Lyz1
					Nup107
					Mettl1
					Cdk4
					Cdk4 /// LOC640611
					B4galnt1
					Shmt2
					Stat6
					Nab2
					Prim1
					Rps26
					Cdk2
					Drg1
					Slc35e4
					Pes1
					Ewsr1
					Xbp1
					Dbnl
					Polm
					H2afv
					Igfbp3
					Hus1
					Eif3e
					Fignl1
					Rps17
					Asb3
					Snrnp25
					Mpg
					Fbxw11
					Npm1
					Ranbp17
					Gabrp
					Ccdc99
					Rars
					Wwc1
					Hmmr
					Nudcd2
					Pttg1
					2310031A07Rik
					Hnrnpab
					Nhp2
					Cdkn2aipnl
					Aff4
					Pdlim4
					Mfap3
					Galnt10
					Trim11
					2310033P09Rik
					Snap47
					Lrrc48
					Drg2
					Llgl1
					Flii
					Usp22
					B9d1
					Mmgt2
					Aurkb
					Pelp1
					Tm4sf5
					Nup88
					Fam64a
					Mybbp1a
					Gsg2
					Rpa1
					Vps53
					Traf4
					Spag5
					Tnfaip1
					Suz12
					Rnf135
					Tmem98
					Ccl12
					Lig3
					Rffl
					Nle1
					Slfn2
					Tada2a
					Gm10374
					Gm10071 /// Gm12918 /// Gm15710 /// Gm5075 /// LOC674921 /// Rpl13 /// Rpl13-ps3
					Rpl13
					Rpl13a
					Rpl13a /// Zfp526
					Fam33a
					Coil
					LOC100046344 /// Nme1
					LOC100046344 /// LOC100047753 /// Nme1
					Lrrc59
					Eme1
					Cbx1
					E130012A19Rik
					Mllt6
					Rpl19
					Stac2
					Stard3
					Cdc6
					1110036O03Rik
					Gm11518 /// Gm6199 /// Rpl27
					Gm11518 /// Gm6199 /// Rpl27 /// Rpl27-ps1
					Brca1
					Tmem101
					Atxn7l3
					Grn
					Eftud2
					Gm11663 /// Gm8666 /// Hmgn1
					Ftsj3
					Nol11
					Prkca
					Slc16a6
					AF251705
					Cd300lf /// LOC100047115
					Slc9a3r1
					Nt5c
					Hn1
					Recql5
					Sap30bp
					Galk1
					Unk
					2310004N24Rik
					Prpsap1
					Jmjd6
					Tnrc6c
					Syngr2
					Tk1
					Birc5
					Baiap2
					Ccdc137
					Fam195b
					Thoc4
					Narf
					Tbcd
					Dtnb
					Adcy3
					Cenpo
					Sdc1
					Mrto4
					Adam17
					Taf1b
					Rrm2
					Id2
					Trim13
					Pik3cg
					Etv1
					Egln3
					Snx6
					LOC100047864 /// Snx6
					Sip1
					Rps2
					Gm11599 /// Gm11687 /// Gm12091 /// Gm12366 /// Gm12922 /// Gm14583 /// Gm4968 /// Gm5921 /// Gm6139 /// Gm6266 /// Gm6359 /// Gm6433 /// Gm7143 /// Gm8225 /// Gm8235 /// Gm8520 /// LOC100048354 /// LOC634916 /// LOC639606 /// Rps2 /// Rps2-ps6
					Gm11599 /// Gm12366 /// Gm14583 /// Gm5921 /// Gm6139 /// Gm8841 /// Rps2 /// Rps2-ps6
					Ppil5
					Pole2
					Plek2
					Dcaf4
					Eif2b2
					Snrpa
					Kcnk13
					Lgmn
					Vrk1
					Cinp
					Rcor1
					Cdca4
					Crip2
					4930427A07Rik
					Ncapg2
					Cdca7l
					Akr1c6
					Inhba
					2810021B07Rik
					Trim27
					Gm11276 /// Hist1h2ad /// Hist1h2ao
					Hist1h3d
					Hist1h3b /// Hist1h3d /// Hist1h3e /// Hist1h3i
					Hist1h3b /// Hist1h3h
					Hist1h3a /// Hist1h3b /// Hist1h3c /// Hist1h3d /// Hist1h3e /// Hist1h3f /// Hist1h3g /// Hist1h3h /// Hist1h3i /// Hist2h3b /// Hist2h3c1 /// Hist2h3c2
					Gmnn
					Sox4
					Foxc1
					Cdyl
					Nedd9
					Cks2
					Nop16
					Zfp346
					Prelid1
					Mxd3
					Ddx41
					Tmed9
					Hnrnpk
					Rbm3
					Ptdss1
					Nkd2
					Trip13
					Polk
					Hmgcr
					Ero1l /// Gm10191 /// Gm13004 /// Gm16382 /// Gm7689 /// Gm9401 /// LOC638399 /// LOC675018 /// Rpl31
					Gtf2h2
					Marveld2
					Cdk7
					Cenph
					Gm6211
					Zswim6
					Ccnb1
					Ccnb1 /// Gm5593 /// Gm8416
					Dnajc9
					Prkcd
					Nek4
					Nt5dc2
					Rbmxrt
					Samd4
					Lgals3
					Parp2
					Apex1
					Mett11d1
					Slc7a7
					Pck2
					2610027L16Rik
					Gzmc
					Mtmr9
					Pbk
					R3hcc1
					Bin3
					Lcp1
					1200011I18Rik
					Diap3
					Klf12
					Slain1
					Fam60a
					Nup155
					Skp2
					Rad1
					6030458C11Rik
					Basp1 /// LOC100045716
					Myo10
					Tiaf2
					Cct5
					Eif3h
					Rpl10
					Gm3379 /// Gm4892 /// Gm7476 /// Rpl10
					Med30
					Mrpl19
					Mtbp
					Wisp1
					2410075B13Rik
					Exosc4
					Gm11263 /// Gm13654 /// Gm16409 /// Rps6
					Maf1
					Brp16
					Bop1
					Zfp7
					Commd5
					Rpl8
					1110038F14Rik
					Gga1
					Pdxp
					Sox10
					Cby1
					Gm12816 /// Gm5879 /// Rpl3
					Atf4
					Xrcc6
					Ccdc134
					Srebf2
					Cenpm
					Poldip3
					Bik
					Gtse1
					Gramd4
					Creld2
					Trabd
					Plxnb2
					Ncaph2
					Snrpc
					Tmem106c
					Cacnb3
					Mgp
					Aqp5 /// LOC100046616
					Racgap1
					Acvr1b
					Eif4b
					Tenc1
					Spryd3
					Zfp740
					Amhr2
					Nudt16l1
					Emp2
					Nubp1
					Fam18a
					Litaf
					Rsl1d1
					Parn
					Ppil2
					Sdf2l1
					Zdhhc8
					Ranbp1
					Cdc45
					Ece2
					Polr2h
					Ephb3
					Tmem41a
					Tmem97
					Rfc4
					Cldn1
					Lsg1
					Ccdc58
					Boc
					C330027C09Rik
					Nfkbiz
					Col8a1
					Rwdd2b
					Tiam1
					Chaf1b
					U2af1
					Tiam2
					Dynlt1-ps1 /// Dynlt1a /// Dynlt1b /// Dynlt1c /// Dynlt1d /// Dynlt1f
					Ezr
					Psmb1
					Riok2
					Gm7535 /// Ncaph2
					Tnfrsf12a
					Pkmyt1
					Kctd5
					Ccnf
					Rnps1
					Telo2
					Wdr90
					Nme4
					Mrpl28
					Arhgdig
					Rgs11
					Bak1
					Itpr3
					Sfrs3
					Gm2614 /// Gm6402 /// Rps17
					Wdr4
					Rrp1b
					Cyp4f16 /// Gm9705
					Cyp4f16
					H2-Ke2
					Stk19
					Dom3z
					Skiv2l
					Lsm2
					D17H6S56E-5
					Vars
					Clic1
					Aif1
					Bat1a
					Tcf19
					Gtf2h4
					Ier3
					Tubb5
					Cenpq
					Slc35b2
					Slc29a1
					Ptk7
					Tbcc
					Mdfi
					Trem2
					AI314976
					Tspo2
					Sgol1
					Uhrf1
					Tgif1
					Ndc80
					Wdr43
					Ttc27
					Lage3
					Eif2ak2
					Gemin6
					Dhx57
					Pigf
					Msh2
					Nanp
					Amd1
					Rsl24d1
					Gm10269 /// Gm4342 /// Rpl35
					B4galt6
					Polr2d
					Wdr36
					Stard4
					Nme5
					Kif20a
					Fam53c
					Dnajc18
					Cxxc5
					Hbegf
					Wdr55
					Zmat2
					Tcerg1
					2010002N04Rik
					Slc26a2
					Ptpn2
					Ska1
					Haus1
					Tcirg1
					Rhod
					Spnb3
					Rbm4
					Rbm14
					Slc29a2
					Brms1
					Banf1
					Cfl1
					Frmd8
					Cdca5
					Sac3d1
					Trmt112
					Gm13072 /// Trmt112 /// Trmt112-ps
					Snhg1
					Wdr74
					Nxf1
					Ints5
					B3gat3
					Incenp
					1810006K21Rik
					Tmem216
					Vps37c
					Slc15a3
					Prpf19
					Ms4a6c
					Ms4a6d
					Mpeg1
					Psat1
					Tmem2
					Tjp2
					D19Bwg1357e
					Stambpl1
					Ch25h
					Rpp30
					Kif11
					Cep55
					Noc3l
					Hells
					Aldh18a1
					Tctn3
					Blnk
					Zdhhc16
					Hps1
					Sema4g
					Sfxn3
					Pprc1
					Sfxn2
					Ins1
					Xpnpep1
					Mxi1
					Morf4l2
					Ccdc22
					Ccdc120
					Rbm10
					Timp1
					Il13ra1
					Calm2
					Srpk3
					Naa10
					Hcfc1
					Pola1
					Pdk3
					Kif4
					Snx12
					Nono
					Cstf2
					Rpl36a
					LOC100047360 /// Scml2
					Prps2

## Sheet: p53
Genes downregulated in p53null model compared to all other models		Genes located on mouse Chr 12	Genes located on human 14 syntenic region	Genes connected to TP53 by GeNets		Genes located on mouse Chr 8qB1.1-E2	Genes located on human Chr 4 or 8 syntenic regions	Genes connected to TP53 by GeNets		Genes located on mouse Chr 14	Genes on human chr 8 or 14 syntenic regions	Genes connected to TP53 by GeNets		Genes downregulated in p53null model compared to normal mammary tissue		Genes located on mouse Chr 12	Genes located on human 14 syntenic region	Genes connected to TP53 by GeNets		Genes located on mouse Chr 8qB1.1-E2	Genes located on human Chr 4 or 8 syntenic regions	Genes connected to TP53 by GeNets		Genes located on mouse Chr 14	Genes on human chr 8 or 14 syntenic regions	Genes connected to TP53 by GeNets		Genes upregulated in p53null model compared to all other models		Genes located on mouse Chr 6qG1-G3	Genes located on human Chr 12 syntenic region	Genes connected to TP53 by GeNets		Genes upregulated in p53null model compared to normal mammary tissue		Genes located on mouse Chr 6qG1-G3	Genes located on human Chr 12 syntenic region	Genes connected to TP53 by GeNets
Cspp1		Dtnb	PNPLA8	-		Nfix	-	-		Dnajc9	HAUS4	PBK		Sox17		Laptm4a	PYGL	-		Npy1r	NPY1R	-		Nudt13	EAR11 (RNASE2)	-		Camsap1		Arhgdib	ARHGDIB	-		LOC100045677 /// Mcm3		Strap	STRAP	-
Prim2		Laptm4a	STXBP6			Irx5				Haus4	AP1G2			Kcnj14		Cys1	2810055F11Rik			Ushbp1	ZFP423			Plac9	FAM158A (EMC9)			Rrs1		Eps8	EPS8			Mcm3		Klhdc5	KLHDC5/KLHL42
Chst10		Grhl1	ENTPD5			Sdr42e1				Ap1g2	PBK			Gsta3		Immp2l	DHRS7			Nxnl1				Fam116a	ADCY4			Cox5b		Fgfr1op2	FGFR1OP2			Prim2		3010003L21Rik
A730034C02 /// Mtap2		Rrm2	ALDH6A1			Acsf3				Cryl1				Tmeff2		Pygl	GALNTL1			Slc27a1				Tkt	CMA1			Col5a2		Klhdc5	KLHDC5/KLHL42			Hs6st1 /// LOC100047260
Ngef		Id2	SERPINA3N			Rab4a				Pbk				Sdpr		2810055F11Rik	ACOT4			Klf2				Hacl1	EPHX2			Hspe1		Pthlh	PTHLH			Kdelc1
Neu2		Adi1	SLC25A29			Capn9				Slain1				Aox1		Dhrs7	ALDH6A1			Zfp423				Btd				9430016H08Rik						Tuba4a
Ptprv		Gdap10	KLC1			Gnpat				Clybl				Cyp27a1		Galntl1	GSTZ1			Ces3				Gdf10				Aox1						Serpine2
Npl		Sypl	CRIP2											Per2		Acot4	9030617O03Rik			AU018778				Sncg				Acadl						C130036L24Rik
Slc19a2		Scin	4930427A07Rik											Twist2		Aldh6a1	SERPINA3C			Herpud1				5730469M10Rik				Dnajb2						Eif4e2
Ephx1		Pnpla8												D2hgdh		Gstz1	SERPINA3M			BC024137				Ear11				Dnpep						Ube2f
Haus5		Stxbp6												Glul		9030617O03Rik	SERPINA3N			Mlycd				Fam158a				Mff						Pask
Lyplal1		Entpd5												Fmo1		Serpina3c				Fbxo31				Adcy4				Cab39						Dtymk
G0s2		Aldh6a1												Rxrg		Serpina3m				Dpep1				Cma1				Itm2c						Capza1
Gata3		Serpina3n												Opn3		Serpina3n				Gnpat				Ephx2				Cops8						Mcm6
Ttc30b		Slc25a29												Psen2										1190002H23Rik				Ube2f						Snrpe
Vps39		Klc1												Mosc2										Pcdh20				Gpc1						Nuf2
Sord		Crip2												Lyplal1										Dct				St8sia4						Exo1
Duoxa1		4930427A07Rik												Kcnk2										Clybl				Zfp706						Lbr
8430406I07Rik														Tmem206										Pcca				Ccdc93						Cenpf
Snx16														Cd34														Actr3						Nek2
1700018B24Rik														Pfkfb3														Tmem183a						Tubb2c
Trim2														Hnmt														Kdm5b						Acvr1
Crabp2														Entpd2														Arl8a						Galnt3
Chi3l3														Dolk														Elf3						Spc25
Psrc1														Crat														Nek7						Nup160
Slc35a3														Pomt1														Fam129a						Psmc3
Ssx2ip														Gsn														Arpc5						Kif18a
---														Pla2r1														Lamc2						Bub1b
Gm13305 /// Gm2002 /// Il11ra1 /// Il11ra2														Chn1														Tor1aip1						Nusap1
Ccl27a														Pde1a														Tor3a						LOC100048488 /// Tyro3
Ccl27a /// Gm13306														Nr1h3														LOC640502 /// Uap1						Bub1
9130208E07Rik														Pex16														Fcgr4						Rbmx2
Actl7b														Chst1														Ndufs2						Snrpb2
Cdkn2c														Sqrdl														Ufc1						Xrn2
Padi2														Tgm3														Pfdn2						Tpx2
Fblim1														Ankrd5														Usf1						Hck
Pramel1														Slc24a3														Pex19						Dsn1
Slc5a1														2310001A20Rik														Slamf8						Rbl1
Ulk1														Tcf15														Ifi204						Ube2c
P2rx7														Procr														Mndal						Aurka
Rpl21														Adig														Ifi205 /// Mnda						Pmepa1
Brca2														Tshz2														Ifi203 /// Ifi204 /// Ifi205 /// LOC640890 /// Mnda /// Mndal						Psma7
Dlx5														Pck1														Ifi202b						---
Aass														Fabp4														Lpgat1						Col9a3
Lbx2														Car3														Gstp1						Tpd52
Hebp1														Pgrmc2														Fam107b						Car2
Etnk1														Sucnr1														Itih2						Actl6a
Abpb														Cd1d1														Bmi1						Ccna2
Klk10														Selenbp1														Dpp7						Plk4
Dkkl1														Txnip														Slc39a1						Lxn
Acan														Fmo5														Ptges2						Sms
Anpep														Gstm1														Slc25a25						Trim59
Vps33b														Amy1														Fam102a						Pdcd10
Eri2														Dbt														Hc						Tmem144
Gdpd3														Enpep														Glo1						Cct3
Pycard														Elovl6														Arpc5l						Cks1b
Cd81														Adh1														Zeb2						S100a8
Tmem66														Eltd1														Mmadhc						Tuft1
Nfix														Gipc2														Nmi						Cdc42se1
Irx5														Penk														Gpd2						Fcgr1
Sdr42e1														Aqp7														Psmd14						Bcas2
Acsf3														Orm1														Phospho2						Psrc1
Rab4a														Orm2														Cybrd1						Clcc1
Capn9 /// LOC639715														Cyp2j9														Metapl1						Gar1
Gnpat														Pgm2														Fkbp7						Pdlim5
Maml2														Cpt2														Nckap1						Odf2l
1600029D21Rik														Scp2														Timm10						Depdc1a
Adat2														Cdkn2c														Rcn1						Kpna2
Msl3l2														Cyp4b1														Grem1						Melk
Prim1														Map3k6														Spint1						Nans
Polm														Pla2g2d														Ndufaf1						Efhd2
Fancl /// LOC100044333														Ppp2r5a														Mrps26						Pole3
Erlec1														Pex14														Ddrgk1						Actg1
Ranbp17														Slc2a5														Hao1						Magoh
Timd2														2810405K02Rik														LOC100048726 /// Sec23b						Orc1l
Agxt2l2														Cd36														Naa20						Stil
Hnrnpab														Kcnh2 /// LOC100047076														Xrn2						Nasp
Galnt10														Slc5a6														Fkbp1a						Kif2c /// LOC631653
Ntn1														Htra3														Trib3						Kif2c
Chad														Sh3tc1														Hck						Med8
Sectm1a														Alb														Acss2						Cdc20
Dtnb														Afp														Eif6						Psmb2
Laptm4a														Art3														Dlgap4						Phc2
Grhl1 /// LOC100043996														Slc10a6														1110008F13Rik						Marcksl1
Rrm2														Pxmp2														Samhd1						Khdrbs1
Id2														Fbxo21														Blcap						Rcc1
Adi1														Acad10														Ctnnbl1						Rpa2
Gdap10														Tmem120b														Ywhab						Arid1a
Sypl														Aacs														Dbndd2						Stmn1
Scin														Tbl2														Wfdc2						Hmgb2
Pnpla8														Por														Slc2a10						Gnb1
Stxbp6														Cldn15														Znfx1						Dbf4
Entpd5														Flt1														Ctsz						Dmtf1
Aldh6a1														Sgce														Slmo2						Ptpn12
Serpina3n														Pon1														Adrm1						Ppm1g
Slc25a29														Pon3														Ogfr						Tacc3
Klc1														Cntnap2														BC006779						Rell1
Klc1 /// LOC100047609														Hoxa7														Tpd52l2						Tbc1d1
Crip2														Inmt														Cyp7b1						Chic2
4930427A07Rik														Aqp1														Mccc1						Csn2
Ero1lb														Mgll														Anxa5						Csn1s2a
2810021B07Rik														Aldh1l1 /// LOC100047937														Ccrn4l /// LOC100047134						Csn1s2b
Foxc1														Aldh1l1														Mgst2						Dck
Slc28a3														Tmem43														Pfn2						Pole
Polk														Eif4e3														Clic4						Rfc5
Dnajc9														Cidec														Fgb						Anapc5
Haus4														---														Fdps						Gtf2ird1
Ap1g2														Timp4														Muc1						Rfc2
Cryl1														Cd163														Plekho1						Mcm7
Pbk														Clstn3														Slc16a1						Ptcd1
Slain1														C1ra														Bcar3						Usp12
Clybl														C1ra /// C1rb														Tifa						Rfc3
Khdrbs3														Kcna5														Gar1						Slc25a13
Slurp1														Kcna1														Casp6						Tsen15
Pnpla3														Gys2														Ccdc109b						Snd1
Mgp														Ehd2														Manba						Arhgef5
Acvrl1														Slc1a5														Gbp1						Ezh2
Hic2														Lipe														Gbp3						Pdia4
Comt1														Bckdha														Clca4						Zfp282
Alg3														Ltbp4														Lpar3						Nfe2l3
Cldn1														Ffar2														Ifi44						Lsm5
Mfi2														Fxyd1														H28						Mad2l1
Slc15a2														Slc7a10														Gipc2						Vamp8
5730437N04Rik														1600014C10Rik														Ndufaf4						Dock8
Zfp160														Etfb														3110043O21Rik						Tmsb10
Zfp52														Fcgrt														Cd72						Gm9844 /// LOC100048142 /// Tmsb10
Pgp														Car11														5730528L13Rik						Mcm2
Mapk8ip3														Dbp														Tmeff1						Lsm3
Lmf1														Pde8a														Tmem38b						Arpc4
Gm4455														Cpeb1														Alad /// LOC100046072						Emg1
Zfp422-rs1														Fah														Tlr4						Cdca3
Tcf19														Tmem135														Cdkn2b						Ncapd2
Nrm														Fzd4														2210012G02Rik						Rad51ap1
Slc35b2														Thrsp														Lrrc42						Fkbp4 /// LOC100048743
Slc29a1														Dgat2														Scmh1						Strap
Nr3c1														Clpb														Inpp5b						Klhdc5
Isoc1														Eri2														Mtap7d1						3010003L21Rik
Haus1														Sult1a1														Ak2 /// LOC100047005						Trim28
Ins1														Hsd3b7														Tinagl1						Snrpd2
Ppnr														Echs1														Laptm5						Kcnn4
Mtmr1														Cyp2e1														BC013712						Gm9844 /// Tmsb10
Zfp185														Pnpla2														Slc30a2						Pafah1b3
Pola1														Gm10774 /// Polr2l /// Usp50														Cda						Psmc4
Col4a6														Slc22a18														Capzb						Hnrnpl
														2610019F03Rik														Padi4						Tbcb
														Ido1														Slc25a33						Uba2
														Adrb3														Aurkaip1						Klk1
														Npy1r														Sdf4						LOC100048449 /// Rpl18
														Ushbp1														Cyp51						Saa3
														Nxnl1														Ptpn12						Snrpa1
														Slc27a1														Dnajb6						LOC100047155 /// Snrpa1
														Klf2														Dnajb6 /// LOC100048324						Prc1
														Zfp423														Pi4k2b						Blm
														Ces3														Sel1l3						Pak1
														AU018778														Tlr1						Kcne3
														Herpud1														1110003E01Rik						Gpx2
														BC024137														Igj						Pgap2
														Mlycd														Cxcl15						Rrm1
														Fbxo31														Cxcl2						Arntl
														Dpep1														G3bp2						1110007A13Rik
														Gnpat														Uso1						Bub3
														Eepd1														Sdad1						Ctbp2
														Robo4														Cxcl9						Mki67
														C2cd2l														Cxcl10						Hras1
														Nnmt														Cxcl11						Ing1
														Dlat														Art3						Ankrd10
														Acat1														Scarb2						Tfdp1
														Nrg4														Plac8						Ckap2
														Cspg4														Pkd2						LOC100044385
														Larp6														Gbp4 /// Gbp8						Cldn23
														Rasl12														Lrrc8c						Msr1
														Bcl2l10														Myo1h						Tlr3
														Scg3														Kctd10						1810029B16Rik
														Bckdhb														Oasl1						Mcm5
														Pcolce2														Oas1a						Ddx39
														Alas1														Aldh2						Asf1b
														Mst1r														Clip1						Ier2
														Ctdspl														Niacr1						Nup93
														Snrk														Aacs						Gtl3
														Clec3b														Plod3						Nutf2
														Tmem158														Pilrb1						LOC100047619 /// Slc7a5
														Vnn3														Stag3						Cdt1
														Echdc1														Mafk						Dcun1d5
														Rnf146														Tes						Mmp13
														Gstm3														Cav1						Mtmr2
														H2afy2														Met						Mre11a
														Gstt2														Capza2						Dnmt1
														Agpat3														St7						H2afx
														Cfd														Naa38						Cadm1
														Pcsk4														2310016C08Rik						Kif23
														Chpt1														Calu						Tipin
														Dcn														Mest						Ccnb2
														Ptprr														Chchd3						Ttk
														Slc16a7														Chchd3 /// LOC100046321						Rbp1
														Suox														Akr1b8						Topbp1
														Itga7														Creb3l2						Traip
														Sec14l4														Parp12						Rpl7a
														Pex13														Gstk1						X99384
														Stc2														Tmem176b						Hk1
														Ebf1														Tmem176a						Dna2
														Ltc4s														Snx10						Cdk1
														Slc22a4														Hoxa1						Tcf3
														Rasd1														Hoxa2						Txnrd1
														Dhrs7b														Fkbp9						Prim1
														Pmp22														Gadd45a						Timeless
														Acadvl														Usp39						Fignl1
														Clec10a														Kcmf1						Hmmr
														Tmigd1														Fam176a						Nudcd2
														1100001G20Rik														Anxa4						Gm5045 /// Gm6274 /// Rpl7
														Car4														Antxr1						Usp43
														Mmd														Ppp4r2						Aurkb
														LOC100047565 /// Mmd														Sec13						Pfn1
														Ormdl3														Ift122						Spag5
														Thra														Zfp239						Fam33a
														Ramp2														LOC100048346 /// Usp18						Cdc6
														Aoc3														Apobec1						Kat2a
														Abca8a														Gdf3						Brca1
														Acox1														Ccnd2						41891
														Cygb														Clec7a						Tk1
														Aatk														Klra2						Birc5
														Slc25a10														Arhgdib						Socs3
														Fn3k														Eps8 /// LOC632638						Sdc1
														Laptm4a														Eps8						Rrm2
														Cys1														Fgfr1op2						Pole2
														Immp2l														Klhdc5						Cdca4
														Pygl														Pthlh						Ncapg2
														2810055F11Rik														Sepw1						Gmnn
														Dhrs7														Slc1a5						Sox4
														Galntl1														Vasp						Cks2
														Acot4														Ercc1						Nkd2
														Aldh6a1														Relb						Trip13
														Gstz1														Shkbp1						Hmgcr
														9030617O03Rik														Psmc4						Smn1
														Serpina3c														Ppp1r14a						Cenph
														Serpina3m														Nudt19						Ccnb1
														Serpina3n														1600014C10Rik						Prkcd
														Net1														Nup62						Gch1
														Akr1c14														Peg12						Lgals3
														Nid1														Pcsk6						Acin1
														5033411D12Rik														Lrrk1						Shisa2
														Sfrp4														Mrpl46						Pbk
														Irf4														Isg20						Fam60a
														Bmp6														Gpx2						Skp2
														Auh														Trim30						Fam134b
														Nudt13														Rrp8						Zfp706
														Gm9780 /// Plac9														Spon1						Eif3h
														Fam116a														Crym						Ankrd54
														Tkt														Arhgap17						Tomm22
														Hacl1														Mvp						Atf4
														Btd														---						Srebf2
														Gdf10														Sephs2						Gm5806 /// Gm9855 /// Tdg
														Sncg														Itgax						Plxnb2
														5730469M10Rik														Bag3						Lalba
														Ear11														Ifitm3						Cacnb3
														Fam158a														Col4a1						Racgap1
														Adcy4														Col4a2						Ranbp1
														Cma1														Rab20						Cdc45
														Ephx2														Ido1						C330027C09Rik
														1190002H23Rik														Cyb5b						Tiam1
														Pcdh20														Hp						Donson
														Dct														Irf8						U2af1
														Clybl														Klhdc4						Sat1
														Pcca														Cyba						Tnfrsf12a
														Ghr														Mmp13						Kctd5
														Ugt3a2														Mmp3						Rps10
														Ropn1l														Trpc6						Tuba-rs1
														Cmbl														Zbtb44						Lsm2
														Pgcp														Thy1						Tcf19
														Gpt														Hyou1						Tubb5
														C030006K11Rik														Tmprss4						2610029G23Rik
														Arhgap39														Pou2af1						Sgol1
														LOC100046464 /// Mfng														Cd276						Uhrf1
														Pnpla3														Hexa						Tgif1
														Shank3														Plscr1						Ndc80
														Rapgef3														Sema3b						Thoc1
														Adcy6														Slc25a20						Esco1
														Igfbp6														Itga9						Snrpd1
														Csad														Cxcr6						Rsl24d1
														Hoxc4														Ccr2						Kif20a
														Ppp1r1a														Lats1						Cdc25c
														Adipoq														Rab32						Ptpn2
														Pla1a														Stx7						Ska1
														Ccdc80														Moxd1						Banf1
														Retnla														2310075K07Rik						Cdca5
														2310061J03Rik														Prep						Incenp
														Tmem45a														Nus1						Ddb1
														Gbe1														Fabp7						Ccdc86
														Mrap														Edar						Stx3
														Slc22a3														Ppa1						D030056L22Rik
														Slc9a3r2														Ddx21						Tjp2
														Tpsb2														Zwint						Cep55
														Rhbdl1														Col18a1						Hells
														Angptl4														Cnn2						Aldh18a1
														Kank3														Map2k2						Mgea5
														Tnxb														Txnrd1						Xpnpep1
														Mut														Dram1						Rp2h
														Pex6														Fdps /// LOC674674						Timp1
														Hdgfrp2														Ccdc59						Calm2
														Plin4														Glipr1						Gyk
														Vit														Wif1						Pola1
														Gstm2														Igfbp1						Pdk3
														Lims2														Ifi47						Kif4
														Cdo1														Pdlim4						Wbp5
														Hsd17b4														Hist3h2ba						Ngfrap1
														Mc2r														Guk1						Rnf128
														Zadh2														Usp22						Pak3
														Tmem134														Slc47a1						Prdx4
														Syt12														Senp3
														2010003K11Rik														Nlk
														Pcx														Slfn4
														Tm7sf2														Slfn3
														Lgals12														Slfn3 /// Slfn4
														Hnrnpul2														Ccl5
														Bscl2														BC006965
														Dmrt2														41891
														Rbp4														Socs3
														Sorbs1														C1qtnf1
														Crtac1														Tuba1a
														Cnnm2														Rsad2
														Sfxn4														Lamb1-1
														Heph														Foxa1
														Ophn1														Hif1a
														Diap2														Arg2
														2900062L11Rik														Serpina3g
														6530401D17Rik														Ly86
														Tsc22d3														Hivep1
														Pfkfb1														Nol7
														Car5b														LOC100045146 /// Ranbp9
														Figf														Id4 /// LOC100045546
														Figf /// LOC100047108														LOC100045546
																												Id4
																												LOC100046232 /// Nfil3
																												B4galt7
																												Fbp2
																												Fbp1
																												Ctsl
																												Hmgcr
																												Gzma
																												Fst
																												Plau
																												Wnt5a
																												Piwil2
																												Irg1
																												Basp1 /// LOC100045716
																												Laptm4b
																												Gm10193 /// Zfp706
																												Tnfrsf11b
																												Mal2
																												Enpp2
																												Has2
																												Derl1
																												9130401M01Rik
																												Sqle
																												Asap1
																												Ndrg1
																												Slc39a4
																												Atf4
																												1500032L24Rik
																												Atxn10
																												Irak4
																												Gm5620 /// Gm6682 /// Gm7172 /// LOC100045728 /// Tuba1a
																												Prr13
																												Pdxdc1
																												Igl-V1
																												Igl /// Igl-C1 /// Igl-V1 /// LOC433053
																												Kng1
																												1500003O03Rik
																												Morc1
																												Robo1
																												D16Ertd472e
																												Hunk
																												Cbr3
																												Ppcs
																												Gm8465 /// Ppcs
																												Gm3417 /// Gm3448 /// Tcte3
																												Prss22
																												Dnahc8
																												Bst2
																												H2-DMa
																												H2-Aa
																												H2-Eb1
																												H2-Ea
																												Cfb
																												D17H6S56E-5
																												Vars
																												Aif1
																												Lst1
																												H2-T24
																												C920025E04Rik /// H2-T23
																												H2-T10 /// H2-T22 /// H2-T9
																												Ubd
																												Nfkbie
																												Gm9706 /// Isg15
																												Gm9706
																												Btg3 /// Gm7334
																												Colec12
																												Impact
																												Gstm2
																												Pcdhb9
																												Fgf1
																												2010002N04Rik
																												Cndp2
																												Nudt8
																												Ndufv1
																												Ehd1
																												D630002G06Rik
																												AB056442
																												C730048C13Rik /// D630002G06Rik
																												Vps37c
																												Ccdc86
																												Ms4a4c
																												Ms4a4b
																												Ms4a6c
																												Ms4a4d
																												Mrpl16
																												Stx3
																												BC016495
																												Aldh1a1
																												Aldh1a7
																												Cd274
																												Ifit2
																												Ifit3
																												Rbp4
																												Nfkb2
																												Psd
																												Actr1a
																												9930023K05Rik
																												Il2rg
																												Cited1
																												Gpm6b
